# Supplementary material for: Genetic diversity, linkage disequilibrium, population structure and construction of a core collection of Prunus avium L. landraces and bred cultivars
Source: BMC Plant Biol. 2016 Feb 24;16:49. doi: 10.1186/s12870-016-0712-9 (PMC4765145; doi:10.1186/s12870-016-0712-9)
Supplement: Additional file 1: — Table S1. List of accessions including the origin, level of breeding and pedigree. Table S2. RosBREED cherry 6 K SNP array 1.0 position using peach genome v2.0 assembly. Table S3. Table summarizing the results using Evanno et al. (2005) method (output of Structure Harvester). Table S4. List of accessions including membership values to subgroups using STRUCTURE and DAPC analysis. Table S5. Pairwise Fst calculated among populations identified by STRUCTURE using adegenet 2.0. Table S6. Pairwise Fst calculated among populations identified by DAPC using adegenet 2.0. (XLSX 341 kb) [file 12870_2016_712_MOESM1_ESM.xlsx]

## Sheet: Additional file 1 Table S1
List country of origin, pedigree and status of the accessions studied
Number	Cultivar Name	Cultivar Number	Country of origin	Country Code	Status	Belonging to French national collection	Pedigree
							Parent 1	Parent 2
1	Sandor	P0720	Hungary	8	Modern breeding		Burlat	Stella
2	Serra Primerença	P0747	Spain	5	Landrace
3	Don Bruno	P0749	Spain	5	Landrace
4	Tarregal	P0750	Spain	5	Landrace
5	Jorobina	P0751	Spain	5	Landrace
6	Punxeta	P0752	Spain	5	Landrace
7	Serra Tardana	P0754	Spain	5	Landrace
8	Early black	V0077	United Kingdom	14	Landrace
9	Cypres	V0088	France	6	Landrace	FNC
10	Bruelles	V0089	France	6	Landrace	FNC
11	Bigarreau Noir	V0102	France	6	Landrace	FNC
12	Bigarreau Pelissier	V0114	Italy	10	Early selection
13	Noir de Chlumac	V0162	France	6	Landrace	FNC
14	Guigne Douce du Champ de l'air	V0166	France	6	Landrace	FNC
15	Guigne noire de Boccard	V0167	France	6	Landrace	FNC
16	Kassins Frühe	V0175	Germany	4	Early selection
17	Noire de Pitfam	V0182	France	6	Landrace	FNC
18	Bigarreau Grand	V0226	France	6	Landrace	FNC
19	Hative de Bâle	V0232	Switzerland	3	Landrace	Reference for FNC
20	Ohio Beauty	V0254	USA	15	Modern breeding
21	V0255	V0255	France	6	Landrace	FNC
22	Bigarreau Maria Gaucher	V0262	France	6	Landrace	FNC
23	Vernon	V0284	Canada	2	Modern breeding		Windsor op
24	Etienne Thuilleaux	V0305	France	6	Landrace	FNC
25	Bigarreau Hatif Burlat	V0370	France	6	Early selection	Reference for FNC
26	Précoce d'Isigny	V0372	France	6	Landrace	FNC
27	V0566	V0566	Argentina	16	Landrace
28	Duroni di Vignola II	V0720	Italy	10	Modern breeding
29	Early Rivers	V0785	United Kingdom	14	Modern breeding		Early Purple seedling
30	Camus	V0795	France	6	Landrace	FNC
31	Bigarreau de Mai	V0892	France	6	Landrace	FNC
32	Bigarreau Courte Queue	V0896	France	6	Landrace	FNC
33	Cristobalina	V0897	Spain	5	Landrace
34	Bigarreau Guillaume	V0935	France	6	Early selection	FNC
35	Velvet	V0984	Canada	2	Modern breeding
36	Précoce Bernard	V0990	France	6	Early selection	FNC
37	Napoleon	V1007	Germany	4	Early selection	Reference for FNC
38	Tardif de Schneider	V1021	France	6	Landrace
39	Mora di Cazzano	V1316	Italy	10	Landrace
40	Durone Nero Seconda di Vignola	V1317	Italy	10	Landrace
41	Durona prima di Vignola	V1320	Italy	10	Landrace
42	Ferbolus (Verdel®)	V1360	France	6	Modern breeding	FNC	Reverchon	Hedelfingen
43	Grosse Schwarzknorpel	V1406	Germany	4	Modern breeding
44	Bigarreau Marmotte	V1429	France	6	Early selection	FNC
45	Bigarreau Moreau	V1439	France	6	Early selection	FNC
46	Merton Crane	V1518	United Kingdom	14	Modern breeding
47	Noire de Meched	V1607	Iran	9	Landrace	Reference for FNC
48	Grosse Rouge de la Faculte	V1609	Iran	9	Landrace
49	Tardive Gauthier	V1646	France	6	Landrace	FNC
50	Beaulieu	V1657	France	6	Early selection	FNC
51	Merveille de Saint-Genis-Laval	V1678	France	6	Early selection	FNC
52	Bing	V1713	USA	15	Modern breeding		Black Republican op
53	Larian	V1741	USA	15	Modern breeding		Lambert	(Bing x Bush Tartarian)
54	Bigarreau Noir d'Ecully	V1775	France	6	Early selection	FNC
55	Negre de Bistrita	V1781	Romania	13	Landrace
56	Sandar	V1814	Italy	10	Early selection
57	Guigne d'Annonay	V1865	France	6	Landrace	FNC
58	Bigarreau d'Or (Stark Gold)	V1872	France	6	Early selection	FNC
59	Géant d'Hedelfingen	V1877	Germany	4	Early selection
60	Chalonnaise n°2	V1891	France	6	Landrace	FNC
61	Van	V1903	Canada	2	Modern breeding		Impératrice Eugénie op
62	Scwecja A.	V1906	Poland	12	Modern breeding
63	Stark Hardy Giant	V1927	USA	15	Modern breeding
64	Rainier	V1931	USA	15	Modern breeding	Reference for FNC	Bing	Van
65	Angela	V1933	USA	15	Modern breeding		Napa Long Stem Bing op
66	Turca	V2007	Italy	10	Landrace
67	Summit	V2017	Canada	2	Modern breeding		Van	Sam
68	Tombret	V2030	France	6	Early selection	FNC
69	Bigarreau Camus de Venasque	V2033	France	6	Landrace	FNC
70	Vesseaux	V2044	France	6	Landrace	FNC
71	Bianca di Verona	V2048	Italy	10	Modern breeding		Durone Nero	Moretta di Cazzano
72	Vittoria	V2049	Italy	10	Modern breeding		Moretta di Cazzano	Durona di Padova
73	Vista	V2066	Canada	2	Modern breeding		Hedelfingen	Victor
74	Bada	V2076	USA	15	Modern breeding
75	Lambert	V2078	USA	15	Modern breeding		Napoléon (?)	Black Heart
76	Stella	V2080	USA	15	Modern breeding		Lambert	John Innes 2420
77	Vega	V2081	Canada	2	Modern breeding		Bing	Victor
78	T.S.7	V2095	Italy	10	Modern breeding
79	Uriase de Bistrita	V2121	Romania	13	Modern breeding		Gemersdorfer	Hedelfingen
80	Garnet®	V2155	USA	15	Modern breeding		Hardy Giant	Bing
81	Maru Ruby	V2156	USA	15	Modern breeding		Hardy Giant	Bush Tartarian
82	Lapins	V2180	Canada	2	Modern breeding		Van	Stella
83	Newstar	V2181	Canada	2	Modern breeding		Van	Bing
84	5 N-34-15	V2214	Canada	2	Modern breeding
85	Sumini (New Moon®)	V2215	Canada	2	Modern breeding		op New Star
86	Noire Vatilleu	V2229	France	6	Landrace
87	Probla (Simcoe ®)	V2284	Canada	2	Modern breeding		Stella	Hollander
88	Fernola	V2300	France	6	Modern breeding	FNC	Bigarreau Tardif de Vignola	Reverchon
89	Fernier	V2315	France	6	Modern breeding	FNC	Bigarreau Tardif de Vignola	Rainier (Bing xVan)
90	V2392	V2392	France	6	Landrace
91	Giorgia	V2396	Italy	10	Modern breeding		ISF123c	Caccianese
92	Karsay n°4	V2439	France	6	Modern breeding
93	Gardel (Coralise ®)	V2447	France	6	Modern breeding
94	Sumtare ( Sweetheart®)	V2465	Canada	2	Modern breeding		Van	NewStar
95	Kristin	V2468	USA	15	Modern breeding		Emperor Francis	Gil Peck (Napolean x Giant)
96	Duroni 3	V2472	Italy	10	Landrace
97	04_84	V2482	USA	15	Modern breeding
98	Lodi	V2485	USA	15	Modern breeding
99	Sweet Ann	V2502	USA	15	Modern breeding		Napa Long Stem Bing op
100	Stark lambert	V2504	USA	15	Modern breeding
101	Kordia	V2509	Czech Republic	1	Modern breeding	Reference for FNC
102	Viscount	V2546	Canada	2	Modern breeding		Vineland V35024	Vineland V35029
103	Giorgia	V2548	Italy	10	Modern breeding		ISF123	Caccianese
104	Francesca	V2550	Italy	10	Modern breeding		Vittoria	Durone della Marca
105	Cerisier à port pleureur	V2591	France	6	Landrace
106	O.T.E.A	V2597	Greece	7	Modern breeding
107	Fougerouse	V2622	France	6	Early selection
108	Tardive Chainaut	V2624	France	6	Landrace
109	Badacsonyi	V2672	Hungary	8	Landrace
110	Fercer (Arcina®)	V2680	France	6	Modern breeding		Stark Hardy Giant op
111	Gege®	V2683	France	6	Early selection	FNC
112	Renaldi	V2685	France	6	Early selection
113	Sumnue (Cristalina®)	V2688	Canada	2	Modern breeding		Star	Van
114	Sumste (Samba®)	V2699	Canada	2	Modern breeding		2E-84-10	Stella
115	Cerna	V2772	Romania	13	Modern breeding
116	Rubin	V2775	Romania	13	Modern breeding		Hedelfingen	Gemersdorfer
117	S J-9-8 bl	V2777	Canada	2	Modern breeding
118	13 N-7-39	V2779	Canada	2	Modern breeding
119	Masdel Lory Strong	V2799	France	6	Modern breeding		Gobet	VSP4
120	Fougerouse blanc	V2842	France	6	Early selection
121	Imperiale blancale	V2865	Italy	10	Modern breeding
122	Regina	V2868	Germany	4	Modern breeding		Schneiders Späte Knorpelkirsche	Rube
123	Ferrovia	V2879	Italy	10	Landrace
124	Graffioni	V2903	Italy	10	Modern breeding
125	Glacier	V2917	USA	15	Modern breeding		Stella	Burlat
126	7616-4	V2918	USA	15	Modern breeding
127	Linda	V2930	Hungary	8	Modern breeding		Hedelfingen Orias	Germesdorfer Orias
128	Skeena	V2941	Canada	2	Modern breeding		(Bing x Stella)	(Van x Stella)
129	Sandra rose	V2943	Canada	2	Modern breeding		2C-61-18	Sunburst
130	Schmidt	V2965	Germany	4	Modern breeding
131	Margit	V2977	Hungary	8	Modern breeding
132	Kavics	V2978	Hungary	8	Modern breeding		Gemersdorfer Orias	Budakalaszi Helyi Fekete
133	Katalin	V2980	Hungary	8	Modern breeding		Gemesdorfer	Podjebrad
134	Valerii Chkalov	V2981	Hungary	8	Modern breeding
135	Hartland	V3040	USA	15	Early selection		Windsor seedling
136	Royalton	V3042	USA	15	Modern breeding		(Giant x Emperor Francis) op
137	Sato Nishiki	V3075	Japan	11	Landrace
138	Yuko Nishiki	V3076	Japan	11	Landrace
139	Nanyo	V3082	Japan	11	Landrace
140	Ferprime (Primulat®)	V3094	France	6	Modern breeding		Fercer seedling
141	Ferlizac	V3112	France	6	Modern breeding		Fercer seedling
142	Ferdiva	V3115	France	6	Modern breeding		Fercer seedling
143	Rippert Botond	V3142	Hungary	8	Modern breeding
144	Lazar	V3182	France	6	Early selection
145	Belle de Fabrega	V3200	France	6	Modern breeding
146	Ferdouce	V3239	France	6	Modern breeding		Rainier	Fercer
147	Agoudel (Délice de Malicorne®)	V3295	France	6	Modern breeding
148	Fertard	V3382	France	6	Modern breeding		Sunburst (=VanxStella)seedling
149	Folfer®	V3387	France	6	Modern breeding		Fercer seedling
150	Adriana	V3441	Italy	10	Modern breeding		op Mora di Cazzano	ISF123 (some authors mentioned it as the other parent)
151	Bonaparte	V3544	France	6	Early selection
152	Kunzego	V3570	Poland	12	Landrace
153	Ferpin	V3656	France	6	Modern breeding		Sue	Lapins
154	Feria	V3657	France	6	Modern breeding		Fercer seedling
155	Pico Color	V3665	Spain	5	Landrace
156	Ambrunes	V3668	Spain	5	Landrace
157	V3694	V3694	France	6	Landrace
158	Belge	V3768	France	6	Landrace	FNC
159	V3855	V3855	France	6	Landrace
160	Saint Georges	V3856	France	6	Landrace	FNC
161	Bigarreau Jaboulay	V3857	France	6	Early selection	FNC
162	V3858	V3858	France	6	Landrace
163	Guigne jaune de Doenissen	V3862	Germany	4	Early selection
164	Bigarreau Noir d'Ecully	V3863	France	6	Early selection	FNC
165	Guigne Ramon Oliva	V4062	Spain	5	Early selection	Reference for FNC
166	V4063	V4063	France	6	Landrace
167	Cerise Petite Precoce	V4064	France	6	Landrace	FNC
168	Cerise Verdee	V4066	France	6	Landrace	FNC
169	Guigne precoce du pays du blanc	V4068	France	6	Landrace	FNC
170	Guigne Precoce du Marché	V4069	France	6	Early selection
171	Blanchere	V4076	France	6	Landrace	FNC
172	Sainte Marie	V4080	France	6	Landrace	FNC
173	Blancale precoce	V4081	France	6	Landrace	FNC
174	Olivette	V4087	France	6	Landrace	FNC
175	Bigarreau de Juin	V4089	France	6	Landrace	FNC
176	V4092	V4092	France	6	Landrace
177	Targonnais	V4094	France	6	Landrace	FNC
178	Bigarreau de Fontainebleau	V4095	France	6	Landrace	FNC
179	Le cardan	V4096	France	6	Landrace	FNC
180	Belliquette	V4097	France	6	Landrace	FNC
181	Abouriou	V4098	France	6	Landrace	FNC
182	Bigarreau Coeur de Pigeon tardif	V4100	France	6	Landrace	FNC
183	Bigarreau Marbre	V4101	France	6	Landrace	FNC
184	Xapata	V4102	France	6	Landrace	FNC
185	Blancale tardive	V4104	France	6	Landrace	FNC
186	Caillou	V4105	France	6	Landrace	FNC
187	Bigarreau Coeur	V4107	France	6	Landrace	FNC
188	Bigarreau Coeur de Noyon	V4114	France	6	Landrace	FNC
189	Grosse blanche de Verchocq	V4115	France	6	Landrace	FNC
190	Gascogne tardive de Seninghem	V4119	France	6	Landrace	FNC
191	Bigarreau Hatif productif	V4122	France	6	Landrace	FNC
192	Cacouanne blanche	V4123	France	6	Landrace	FNC
193	Franc Tellier	V4127	France	6	Landrace	FNC
194	Gascogne double	V4133	France	6	Landrace	FNC
195	V4135	V4135	France	6	Landrace
196	Michaude	V4136	France	6	Landrace	FNC
197	Versaillaise	V4137	France	6	Landrace	FNC
198	Ogier	V4140	France	6	Landrace	FNC
199	Bigarreau Precoce de Sorede	V4141	France	6	Landrace	FNC
200	Gaujac	V4142	France	6	Landrace	FNC
201	Cerise des moissons	V4143	France	6	Landrace	FNC
202	Bigarreau Semi-Hatif	V4146	France	6	Landrace	FNC
203	Alpine de Provence	V4151	France	6	Landrace	FNC
204	Blanche de Gaujac	V4153	France	6	Landrace	FNC
205	Bigarreau Saint Bruno	V4154	France	6	Landrace	FNC
206	Jerusalem	V4249	France	6	Landrace	FNC
207	Durette	V4252	France	6	Landrace	FNC
208	Première	V4254	France	6	Landrace	FNC
209	Vic	V4285	Canada	2	Modern breeding		Bing	Schmidt
210	Belle du Berry	V4560	France	6	Landrace	FNC
Abbreviations
FNC	French national collection of sweet cherry
op	Open pollination
VXXXX	Accessions from INRA
PXXXX	Accessions provided by PhD Angel Fernández i Martí

## Sheet: Additional file 1 Table S2
Location of the markers from the RosBREED cherry 6K SNP array v1 on peach genome
NCBI SS#	Original Full Name	Chromosome v2.0	Physical Position V2.0	1,215 SNP set (filtered SNP)	326 SNP set (filtered and LD-pruned SNP)
ss490554956	RosBREED_snp_sweet_cherry_Pp6_00005980	6	3899364	No	No
ss490549526	RosBREED_snp_tart_cherry_f_Pp6_00011303	6	3904687	No	No
ss490545363	RosBREED_snp_sweet_cherry_Pp1_00043011	1	43009	No	No
ss490554959	RosBREED_snp_sweet_cherry_Pp6_00044550	6	3937505	No	No
ss490557696	RosBREED_snp_sweet_cherry_Pp8_00047485	8	47484	No	No
ss490545684	RosBREED_snp_tart_cherry_f_Pp1_00051332	1	51330	No	No
ss490550827	RosBREED_snp_sweet_cherry_Pp3_00069564	3	931402	No	No
ss490545366	RosBREED_snp_sweet_cherry_Pp1_00072435	1	72433	No	No
ss490547664	RosBREED_snp_tart_cherry_a_Pp3_00072738	3	934576	No	No
ss490552258	RosBREED_snp_sweet_cherry_Pp4_00074179	4	74178	No	No
ss490557699	RosBREED_snp_sweet_cherry_Pp8_00079992	8	79991	Yes	Yes
ss490554962	RosBREED_snp_sweet_cherry_Pp6_00082466	6	3975421	No	No
ss490553576	RosBREED_snp_sweet_cherry_Pp5_00082788	5	82788	No	No
ss490547668	RosBREED_snp_tart_cherry_f_Pp3_00083819	3	945657	No	No
ss490545369	RosBREED_snp_sweet_cherry_Pp1_00094685	1	94683	No	No
ss490552261	RosBREED_snp_sweet_cherry_Pp4_00107346	4	107345	No	No
ss490557702	RosBREED_snp_sweet_cherry_Pp8_00109568	8	109567	No	No
ss490545372	RosBREED_snp_sweet_cherry_Pp1_00114487	1	114485	No	No
ss490553579	RosBREED_snp_sweet_cherry_Pp5_00119181	5	119181	No	No
ss490553582	RosBREED_snp_sweet_cherry_Pp5_00124835	5	124835	No	No
ss490554965	RosBREED_snp_sweet_cherry_Pp6_00125684	6	4018657	No	No
ss490553585	RosBREED_snp_sweet_cherry_Pp5_00141115	5	141115	No	No
ss490557705	RosBREED_snp_sweet_cherry_Pp8_00150929	8	150927	Yes	No
ss490552264	RosBREED_snp_sweet_cherry_Pp4_00153434	4	153434	No	No
ss490545375	RosBREED_snp_sweet_cherry_Pp1_00154827	1	154825	No	No
ss490554968	RosBREED_snp_sweet_cherry_Pp6_00162755	6	4055728	No	No
ss490548944	RosBREED_snp_tart_cherry_f_Pp5_00169160	5	169159	No	No
ss490553588	RosBREED_snp_sweet_cherry_Pp5_00171187	5	171186	No	No
ss490557708	RosBREED_snp_sweet_cherry_Pp8_00175575	8	175573	No	No
ss490548302	RosBREED_snp_tart_cherry_f_Pp4_00178388	4	178388	No	No
ss490550831	RosBREED_snp_sweet_cherry_Pp3_00193994	3	1055832	Yes	No
ss490552267	RosBREED_snp_sweet_cherry_Pp4_00194194	4	194194	No	No
ss490545378	RosBREED_snp_sweet_cherry_Pp1_00196391	1	196389	No	No
ss490554971	RosBREED_snp_sweet_cherry_Pp6_00198028	6	4091001	No	No
ss490549530	RosBREED_snp_tart_cherry_f_Pp6_00198462	6	4091435	No	No
ss490549534	RosBREED_snp_tart_cherry_a_Pp6_00211002	6	4103975	No	No
ss490545688	RosBREED_snp_tart_cherry_a_Pp1_00212925	1	212923	Yes	Yes
ss490548700	RosBREED_snp_sweet_cherry_Pp2_00217565	2	1963628	Yes	No
ss490546983	RosBREED_snp_tart_cherry_a_Pp2_00219501	2	1965564	Yes	No
ss490548306	RosBREED_snp_tart_cherry_a_Pp4_00224392	4	224392	No	No
ss490545381	RosBREED_snp_sweet_cherry_Pp1_00226347	1	226345	No	No
ss490550835	RosBREED_snp_sweet_cherry_Pp3_00228413	3	1090251	No	No
ss490557711	RosBREED_snp_sweet_cherry_Pp8_00233014	8	232933	Yes	No
ss490552270	RosBREED_snp_sweet_cherry_Pp4_00234975	4	234975	No	No
ss490548948	RosBREED_snp_tart_cherry_f_Pp5_00240774	5	240776	No	No
ss490559359	RosCOS3030-170_snp_sweet_cherry_Pp8_00241070	8	240989	Yes	No
ss490553591	RosBREED_snp_sweet_cherry_Pp5_00241334	5	241336	Yes	No
ss490548704	RosBREED_snp_sweet_cherry_Pp2_00249322	2	1995385	No	No
ss490545384	RosBREED_snp_sweet_cherry_Pp1_00252077	1	252075	No	No
ss490554974	RosBREED_snp_sweet_cherry_Pp6_00252164	6	4145137	No	No
ss490550932	RosBREED_snp_tart_cherry_f_Pp8_00253808	8	253727	No	No
ss490553594	RosBREED_snp_sweet_cherry_Pp5_00257546	5	257548	No	No
ss490548952	RosBREED_snp_tart_cherry_f_Pp5_00267880	5	267882	No	No
ss490552272	RosBREED_snp_sweet_cherry_Pp4_00275572	4	275572	Yes	Yes
ss490557714	RosBREED_snp_sweet_cherry_Pp8_00279495	8	279414	No	No
ss490545387	RosBREED_snp_sweet_cherry_Pp1_00282209	1	282207	No	No
ss490554977	RosBREED_snp_sweet_cherry_Pp6_00286381	6	4179354	Yes	No
ss490550936	RosBREED_snp_tart_cherry_a_Pp8_00291665	8	291584	Yes	Yes
ss490548709	RosBREED_snp_sweet_cherry_Pp2_00297105	2	2043168	No	No
ss490553598	RosBREED_snp_sweet_cherry_Pp5_00299112	5	299114	No	No
ss490550839	RosBREED_snp_sweet_cherry_Pp3_00311266	3	1173104	Yes	Yes
ss490552275	RosBREED_snp_sweet_cherry_Pp4_00311995	4	311995	No	No
ss490553601	RosBREED_snp_sweet_cherry_Pp5_00318184	5	318186	Yes	No
ss490549539	RosBREED_snp_tart_cherry_a_Pp6_00321392	6	4214365	No	No
ss490549543	RosBREED_snp_tart_cherry_f_Pp6_00321854	6	4214827	No	No
ss490548309	RosBREED_snp_tart_cherry_f_Pp4_00331409	4	331406	No	No
ss490558899	RosCOS1004-260_snp_sweet_cherry_Pp5_00332450	5	332572	Yes	No
ss490553605	RosBREED_snp_sweet_cherry_Pp5_00335413	5	335415	Yes	Yes
ss490545692	RosBREED_snp_tart_cherry_f_Pp1_00343932	1	343930	No	No
ss490557717	RosBREED_snp_sweet_cherry_Pp8_00344595	8	344514	No	No
ss490548314	RosBREED_snp_tart_cherry_a_Pp4_00347643	4	347624	No	No
ss490545390	RosBREED_snp_sweet_cherry_Pp1_00348730	1	348728	Yes	No
ss490548713	RosBREED_snp_sweet_cherry_Pp2_00350384	2	2096447	No	No
ss490552278	RosBREED_snp_sweet_cherry_Pp4_00355217	4	355198	No	No
ss490545696	RosBREED_snp_tart_cherry_a_Pp1_00367898	1	367896	Yes	Yes
ss490553608	RosBREED_snp_sweet_cherry_Pp5_00374298	5	374300	No	No
ss490545393	RosBREED_snp_sweet_cherry_Pp1_00375897	1	375895	No	No
ss490557720	RosBREED_snp_sweet_cherry_Pp8_00377422	8	377341	Yes	No
ss490550843	RosBREED_snp_sweet_cherry_Pp3_00387414	3	1249252	No	No
ss490548717	RosBREED_snp_sweet_cherry_Pp2_00392435	2	2138498	No	No
ss490552281	RosBREED_snp_sweet_cherry_Pp4_00394639	4	394619	No	No
ss490547672	RosBREED_snp_tart_cherry_f_Pp3_00407421	3	1269259	No	No
ss490547677	RosBREED_snp_tart_cherry_a_Pp3_00408703	3	1270542	No	No
ss490553611	RosBREED_snp_sweet_cherry_Pp5_00409204	5	409206	No	No
ss490545396	RosBREED_snp_sweet_cherry_Pp1_00409628	1	409627	No	No
ss490553614	RosBREED_snp_sweet_cherry_Pp5_00429334	5	429336	No	No
ss490552284	RosBREED_snp_sweet_cherry_Pp4_00430644	4	430664	No	No
ss490556391	RosBREED_snp_sweet_cherry_Pp7_00432381	7	4402338	No	No
ss490548721	RosBREED_snp_sweet_cherry_Pp2_00437715	2	2183779	No	No
ss490545400	RosBREED_snp_sweet_cherry_Pp1_00440533	1	440532	No	No
ss490554980	RosBREED_snp_sweet_cherry_Pp6_00449827	6	4342798	No	No
ss490558959	RosCOS1201-071_snp_sweet_cherry_Pp1_00450381	1	450500	Yes	No
ss490557723	RosBREED_snp_sweet_cherry_Pp8_00457195	8	457114	No	No
ss490550847	RosBREED_snp_sweet_cherry_Pp3_00461607	3	1323384	No	No
ss490553617	RosBREED_snp_sweet_cherry_Pp5_00465555	5	465556	No	No
ss490552287	RosBREED_snp_sweet_cherry_Pp4_00473163	4	473183	No	No
ss490550940	RosBREED_snp_tart_cherry_a_Pp8_00479637	8	479556	No	No
ss490553620	RosBREED_snp_sweet_cherry_Pp5_00484374	5	484375	No	No
ss490545403	RosBREED_snp_sweet_cherry_Pp1_00493090	1	493088	No	No
ss490556394	RosBREED_snp_sweet_cherry_Pp7_00494591	7	4340128	No	No
ss490548725	RosBREED_snp_sweet_cherry_Pp2_00500420	2	2246484	Yes	No
ss490559410	RosCOS3679-236_snp_sweet_cherry_Pp3_00509811	3	1371664	Yes	Yes
ss490559407	RosCOS3679-192_snp_sweet_cherry_Pp3_00509856	3	1371712	Yes	No
ss490550851	RosBREED_snp_sweet_cherry_Pp3_00511746	3	1373482	No	No
ss490553623	RosBREED_snp_sweet_cherry_Pp5_00512497	5	512498	No	No
ss490548318	RosBREED_snp_tart_cherry_a_Pp4_00512778	4	512798	No	No
ss490557726	RosBREED_snp_sweet_cherry_Pp8_00513839	8	513758	No	No
ss490552291	RosBREED_snp_sweet_cherry_Pp4_00515532	4	515552	No	No
ss490548322	RosBREED_snp_tart_cherry_f_Pp4_00515955	4	515975	No	No
ss490553626	RosBREED_snp_sweet_cherry_Pp5_00516605	5	516606	No	No
ss490548729	RosBREED_snp_sweet_cherry_Pp2_00521088	2	2267152	Yes	No
ss490554983	RosBREED_snp_sweet_cherry_Pp6_00522988	6	4415959	No	No
ss490545406	RosBREED_snp_sweet_cherry_Pp1_00538005	1	538003	Yes	Yes
ss490545410	RosBREED_snp_sweet_cherry_Pp1_00564822	1	564820	No	No
ss490553629	RosBREED_snp_sweet_cherry_Pp5_00566374	5	566375	No	No
ss490559194	RosCOS1689-287_snp_sweet_cherry_Pp4_00569769	4	569992	Yes	No
ss490557729	RosBREED_snp_sweet_cherry_Pp8_00570302	8	570221	No	No
ss490553632	RosBREED_snp_sweet_cherry_Pp5_00572227	5	572228	No	No
ss490545700	RosBREED_snp_tart_cherry_f_Pp1_00575786	1	575784	No	No
ss490548956	RosBREED_snp_tart_cherry_f_Pp5_00580582	5	580583	No	No
ss490553635	RosBREED_snp_sweet_cherry_Pp5_00596398	5	596399	No	No
ss490545413	RosBREED_snp_sweet_cherry_Pp1_00599759	1	599677	Yes	No
ss490548326	RosBREED_snp_tart_cherry_f_Pp4_00603841	4	603944	No	No
ss490550349	RosBREED_snp_tart_cherry_f_Pp7_00604908	7	4229811	No	No
ss490552294	RosBREED_snp_sweet_cherry_Pp4_00606144	4	606247	No	No
ss490553638	RosBREED_snp_sweet_cherry_Pp5_00618429	5	618430	No	No
ss490557732	RosBREED_snp_sweet_cherry_Pp8_00629163	8	629082	No	No
ss490550944	RosBREED_snp_tart_cherry_f_Pp8_00631484	8	631403	No	No
ss490552297	RosBREED_snp_sweet_cherry_Pp4_00633664	4	633767	Yes	No
ss490550855	RosBREED_snp_sweet_cherry_Pp3_00635021	3	1496757	Yes	Yes
ss490548733	RosBREED_snp_sweet_cherry_Pp2_00641651	2	2387715	No	No
ss490549547	RosBREED_snp_tart_cherry_a_Pp6_00656282	6	4549154	No	No
ss490554986	RosBREED_snp_sweet_cherry_Pp6_00657960	6	4550832	No	No
ss490546987	RosBREED_snp_tart_cherry_a_Pp2_00670841	2	2416905	No	No
ss490553641	RosBREED_snp_sweet_cherry_Pp5_00671432	5	671433	Yes	Yes
ss490546991	RosBREED_snp_tart_cherry_f_Pp2_00671591	2	2417655	No	No
ss490552300	RosBREED_snp_sweet_cherry_Pp4_00672961	4	673064	No	No
ss490545416	RosBREED_snp_sweet_cherry_Pp1_00673608	1	673526	No	No
ss490550859	RosBREED_snp_sweet_cherry_Pp3_00684534	3	1546270	No	No
ss490545704	RosBREED_snp_tart_cherry_f_Pp1_00687892	1	687810	No	No
ss490553644	RosBREED_snp_sweet_cherry_Pp5_00689941	5	689942	Yes	No
ss490547681	RosBREED_snp_tart_cherry_a_Pp3_00690292	3	1552028	No	No
ss490556397	RosBREED_snp_sweet_cherry_Pp7_00691387	7	4143332	No	No
ss490545419	RosBREED_snp_sweet_cherry_Pp1_00693053	1	692970	No	No
ss490545708	RosBREED_snp_tart_cherry_a_Pp1_00694731	1	694648	Yes	No
ss490548737	RosBREED_snp_sweet_cherry_Pp2_00697771	2	2443835	No	No
ss490550353	RosBREED_snp_tart_cherry_a_Pp7_00700938	7	4133781	No	No
ss490553647	RosBREED_snp_sweet_cherry_Pp5_00710199	5	710200	No	No
ss490552303	RosBREED_snp_sweet_cherry_Pp4_00714144	4	714247	No	No
ss490548330	RosBREED_snp_tart_cherry_a_Pp4_00725298	4	725400	No	No
ss490545422	RosBREED_snp_sweet_cherry_Pp1_00726107	1	725966	Yes	No
ss490548334	RosBREED_snp_tart_cherry_f_Pp4_00726273	4	726375	No	No
ss490553650	RosBREED_snp_sweet_cherry_Pp5_00727094	5	727095	No	No
ss490550358	RosBREED_snp_tart_cherry_f_Pp7_00730682	7	4104037	No	No
ss490556400	RosBREED_snp_sweet_cherry_Pp7_00734599	7	4100120	No	No
ss490554989	RosBREED_snp_sweet_cherry_Pp6_00735222	6	577511	Yes	Yes
ss490548741	RosBREED_snp_sweet_cherry_Pp2_00742118	2	2488183	No	No
ss490553653	RosBREED_snp_sweet_cherry_Pp5_00746139	5	746140	No	No
ss490552306	RosBREED_snp_sweet_cherry_Pp4_00759770	4	759872	No	No
ss490548960	RosBREED_snp_tart_cherry_f_Pp5_00764689	5	764690	No	No
ss490553656	RosBREED_snp_sweet_cherry_Pp5_00765149	5	765150	No	No
ss490553659	RosBREED_snp_sweet_cherry_Pp5_00785467	5	785468	No	No
ss490550864	RosBREED_snp_sweet_cherry_Pp3_00791202	3	1652938	No	No
ss490552309	RosBREED_snp_sweet_cherry_Pp4_00792911	4	793013	No	No
ss490545425	RosBREED_snp_sweet_cherry_Pp1_00795287	1	795146	No	No
ss490553662	RosBREED_snp_sweet_cherry_Pp5_00801353	5	801354	No	No
ss490545428	RosBREED_snp_sweet_cherry_Pp1_00807389	1	807248	No	No
ss490549551	RosBREED_snp_tart_cherry_f_Pp6_00813033	6	499700	No	No
ss490554993	RosBREED_snp_sweet_cherry_Pp6_00817273	6	495460	No	No
ss490548338	RosBREED_snp_tart_cherry_a_Pp4_00818950	4	819052	No	No
ss490553665	RosBREED_snp_sweet_cherry_Pp5_00820424	5	820408	No	No
ss490557735	RosBREED_snp_sweet_cherry_Pp8_00821466	8	821385	Yes	No
ss490550948	RosBREED_snp_tart_cherry_a_Pp8_00831811	8	831730	Yes	No
ss490552312	RosBREED_snp_sweet_cherry_Pp4_00832250	4	832353	Yes	No
ss490550361	RosBREED_snp_tart_cherry_a_Pp7_00838626	7	3996090	No	No
ss490545431	RosBREED_snp_sweet_cherry_Pp1_00847464	1	847324	No	No
ss490553668	RosBREED_snp_sweet_cherry_Pp5_00857660	5	857644	No	No
ss490554996	RosBREED_snp_sweet_cherry_Pp6_00858365	6	454368	No	No
ss490550868	RosBREED_snp_sweet_cherry_Pp3_00860078	3	1722026	No	No
ss490553671	RosBREED_snp_sweet_cherry_Pp5_00871905	5	871889	No	No
ss490552315	RosBREED_snp_sweet_cherry_Pp4_00875053	4	875156	No	No
ss490557738	RosBREED_snp_sweet_cherry_Pp8_00876457	8	876376	Yes	No
ss490545434	RosBREED_snp_sweet_cherry_Pp1_00885553	1	885413	Yes	No
ss490554999	RosBREED_snp_sweet_cherry_Pp6_00897016	6	415717	Yes	No
ss490546995	RosBREED_snp_tart_cherry_f_Pp2_00898490	2	2644556	No	No
ss490546999	RosBREED_snp_tart_cherry_a_Pp2_00902562	2	2648628	No	No
ss490549554	RosBREED_snp_tart_cherry_a_Pp6_00905384	6	407349	No	No
ss490548745	RosBREED_snp_sweet_cherry_Pp2_00911589	2	2657655	Yes	No
ss490557741	RosBREED_snp_sweet_cherry_Pp8_00913792	8	913711	No	No
ss490545437	RosBREED_snp_sweet_cherry_Pp1_00917288	1	917147	Yes	No
ss490552318	RosBREED_snp_sweet_cherry_Pp4_00919839	4	919942	Yes	Yes
ss490556403	RosBREED_snp_sweet_cherry_Pp7_00926005	7	3908711	Yes	Yes
ss490549558	RosBREED_snp_tart_cherry_f_Pp6_00932667	6	380066	No	No
ss490548342	RosBREED_snp_tart_cherry_f_Pp4_00933528	4	933631	No	No
ss490553674	RosBREED_snp_sweet_cherry_Pp5_00934368	5	934352	Yes	Yes
ss490548963	RosBREED_snp_tart_cherry_f_Pp5_00935896	5	935880	No	No
ss490550872	RosBREED_snp_sweet_cherry_Pp3_00939852	3	1801800	No	No
ss490555002	RosBREED_snp_sweet_cherry_Pp6_00940675	6	372058	No	No
ss490552321	RosBREED_snp_sweet_cherry_Pp4_00942445	4	942548	No	No
ss490553677	RosBREED_snp_sweet_cherry_Pp5_00949123	5	949107	No	No
ss490556406	RosBREED_snp_sweet_cherry_Pp7_00972908	7	3861808	No	No
ss490553680	RosBREED_snp_sweet_cherry_Pp5_00975724	5	975708	No	No
ss490548749	RosBREED_snp_sweet_cherry_Pp2_00979200	2	2725267	No	No
ss490557744	RosBREED_snp_sweet_cherry_Pp8_00980256	8	980175	No	No
ss490555005	RosBREED_snp_sweet_cherry_Pp6_00981908	6	330825	No	No
ss490545440	RosBREED_snp_sweet_cherry_Pp1_00985514	1	985373	No	No
ss490553683	RosBREED_snp_sweet_cherry_Pp5_00987941	5	987925	No	No
ss490548967	RosBREED_snp_tart_cherry_a_Pp5_00990328	5	990312	Yes	No
ss490552323	RosBREED_snp_sweet_cherry_Pp4_00995724	4	995826	No	No
ss490553686	RosBREED_snp_sweet_cherry_Pp5_01005418	5	1005402	No	No
ss490550875	RosBREED_snp_sweet_cherry_Pp3_01008652	3	1870601	Yes	Yes
ss490545443	RosBREED_snp_sweet_cherry_Pp1_01010940	1	1010799	Yes	No
ss490555008	RosBREED_snp_sweet_cherry_Pp6_01023194	6	289539	No	No
ss490548753	RosBREED_snp_sweet_cherry_Pp2_01029506	2	2775573	Yes	No
ss490548971	RosBREED_snp_tart_cherry_f_Pp5_01031051	5	1031035	No	No
ss490552326	RosBREED_snp_sweet_cherry_Pp4_01033032	4	1033134	No	No
ss490548975	RosBREED_snp_tart_cherry_f_Pp5_01035008	5	1034992	No	No
ss490556409	RosBREED_snp_sweet_cherry_Pp7_01040290	7	3794426	No	No
ss490557747	RosBREED_snp_sweet_cherry_Pp8_01044709	8	1044628	Yes	Yes
ss490553690	RosBREED_snp_sweet_cherry_Pp5_01045260	5	1045244	No	No
ss490545446	RosBREED_snp_sweet_cherry_Pp1_01049839	1	1049698	No	No
ss490555011	RosBREED_snp_sweet_cherry_Pp6_01062002	6	250733	No	No
ss490545712	RosBREED_snp_tart_cherry_f_Pp1_01072051	1	1071910	No	No
ss490550952	RosBREED_snp_tart_cherry_f_Pp8_01073078	8	1072997	No	No
ss490557750	RosBREED_snp_sweet_cherry_Pp8_01077340	8	1077259	No	No
ss490552329	RosBREED_snp_sweet_cherry_Pp4_01077836	4	1077938	No	No
ss490545449	RosBREED_snp_sweet_cherry_Pp1_01080725	1	1080584	No	No
ss490548346	RosBREED_snp_tart_cherry_f_Pp4_01086906	4	1087008	No	No
ss490548979	RosBREED_snp_tart_cherry_a_Pp5_01087598	5	1087582	No	No
ss490553693	RosBREED_snp_sweet_cherry_Pp5_01088202	5	1088186	No	No
ss490555014	RosBREED_snp_sweet_cherry_Pp6_01096934	6	215801	No	No
ss490545452	RosBREED_snp_sweet_cherry_Pp1_01111320	1	1111179	Yes	No
ss490550879	RosBREED_snp_sweet_cherry_Pp3_01113677	3	1975627	No	No
ss490548350	RosBREED_snp_tart_cherry_a_Pp4_01117678	4	1117780	No	No
ss490552332	RosBREED_snp_sweet_cherry_Pp4_01117948	4	1118050	Yes	Yes
ss490559281	RosCOS2575-455_snp_sweet_cherry_Pp8_01121508	8	1121452	Yes	No
ss490553696	RosBREED_snp_sweet_cherry_Pp5_01121958	5	1121942	No	No
ss490548757	RosBREED_snp_sweet_cherry_Pp2_01123211	2	2869236	No	No
ss490549562	RosBREED_snp_tart_cherry_f_Pp6_01126102	6	186633	No	No
ss490545455	RosBREED_snp_sweet_cherry_Pp1_01135423	1	1135282	No	No
ss490548983	RosBREED_snp_tart_cherry_f_Pp5_01136527	5	1136512	No	No
ss490553699	RosBREED_snp_sweet_cherry_Pp5_01137410	5	1137395	No	No
ss490547685	RosBREED_snp_tart_cherry_a_Pp3_01137810	3	1999760	No	No
ss490550956	RosBREED_snp_tart_cherry_a_Pp8_01144071	8	1144015	No	No
ss490555017	RosBREED_snp_sweet_cherry_Pp6_01144673	6	168062	Yes	Yes
ss490557753	RosBREED_snp_sweet_cherry_Pp8_01156062	8	1156006	Yes	Yes
ss490553702	RosBREED_snp_sweet_cherry_Pp5_01158539	5	1158524	No	No
ss490552335	RosBREED_snp_sweet_cherry_Pp4_01159642	4	1159744	No	No
ss490556412	RosBREED_snp_sweet_cherry_Pp7_01166205	7	3668895	No	No
ss490548761	RosBREED_snp_sweet_cherry_Pp2_01170277	2	2916302	Yes	No
ss490550883	RosBREED_snp_sweet_cherry_Pp3_01174681	3	2036631	Yes	Yes
ss490545458	RosBREED_snp_sweet_cherry_Pp1_01176314	1	1176174	Yes	No
ss490547689	RosBREED_snp_tart_cherry_f_Pp3_01182045	3	2043995	No	No
ss490552338	RosBREED_snp_sweet_cherry_Pp4_01193477	4	1193579	No	No
ss490555020	RosBREED_snp_sweet_cherry_Pp6_01196774	6	115961	No	No
ss490545461	RosBREED_snp_sweet_cherry_Pp1_01197874	1	1197734	Yes	No
ss490548354	RosBREED_snp_tart_cherry_f_Pp4_01211482	4	1211584	No	No
ss490553705	RosBREED_snp_sweet_cherry_Pp5_01211958	5	1211943	No	No
ss490549566	RosBREED_snp_tart_cherry_f_Pp6_01214757	6	97978	No	No
ss490553708	RosBREED_snp_sweet_cherry_Pp5_01221714	5	1221699	No	No
ss490548765	RosBREED_snp_sweet_cherry_Pp2_01221960	2	2967986	No	No
ss490549570	RosBREED_snp_tart_cherry_a_Pp6_01224514	6	88221	No	No
ss490555023	RosBREED_snp_sweet_cherry_Pp6_01228920	6	83815	No	No
ss490552341	RosBREED_snp_sweet_cherry_Pp4_01229634	4	1229736	No	No
ss490545716	RosBREED_snp_tart_cherry_a_Pp1_01235182	1	1235042	Yes	No
ss490545464	RosBREED_snp_sweet_cherry_Pp1_01238095	1	1237955	Yes	No
ss490556415	RosBREED_snp_sweet_cherry_Pp7_01239465	7	3595636	No	No
ss490547002	RosBREED_snp_tart_cherry_f_Pp2_01241632	2	2987658	No	No
ss490550887	RosBREED_snp_sweet_cherry_Pp3_01257143	3	2119093	No	No
ss490552344	RosBREED_snp_sweet_cherry_Pp4_01266581	4	1266683	No	No
ss490545467	RosBREED_snp_sweet_cherry_Pp1_01272972	1	1272831	No	No
ss490556418	RosBREED_snp_sweet_cherry_Pp7_01275199	7	3559902	Yes	No
ss490548769	RosBREED_snp_sweet_cherry_Pp2_01275586	2	3021612	No	No
ss490548358	RosBREED_snp_tart_cherry_a_Pp4_01282672	4	1282774	No	No
ss490545470	RosBREED_snp_sweet_cherry_Pp1_01292903	1	1292762	No	No
ss490550365	RosBREED_snp_tart_cherry_f_Pp7_01296129	7	3538972	No	No
ss490556421	RosBREED_snp_sweet_cherry_Pp7_01298051	7	3537050	Yes	No
ss490548987	RosBREED_snp_tart_cherry_f_Pp5_01310457	5	1310443	No	No
ss490545719	RosBREED_snp_tart_cherry_a_Pp1_01327116	1	1326975	No	No
ss490545473	RosBREED_snp_sweet_cherry_Pp1_01331155	1	1331014	Yes	No
ss490550891	RosBREED_snp_sweet_cherry_Pp3_01331605	3	2193555	No	No
ss490552347	RosBREED_snp_sweet_cherry_Pp4_01350901	4	1351003	No	No
ss490547693	RosBREED_snp_tart_cherry_f_Pp3_01356250	3	2218200	No	No
ss490545476	RosBREED_snp_sweet_cherry_Pp1_01358034	1	1357894	No	No
ss490548773	RosBREED_snp_sweet_cherry_Pp2_01365677	2	3111703	No	No
ss490548991	RosBREED_snp_tart_cherry_a_Pp5_01372882	5	1372868	No	No
ss490553711	RosBREED_snp_sweet_cherry_Pp5_01376582	5	1376568	No	No
ss490545479	RosBREED_snp_sweet_cherry_Pp1_01384870	1	1384729	No	No
ss490548995	RosBREED_snp_tart_cherry_a_Pp5_01390237	5	1390223	No	No
ss490556424	RosBREED_snp_sweet_cherry_Pp7_01392399	7	3442704	Yes	No
ss490552350	RosBREED_snp_sweet_cherry_Pp4_01400733	4	1400835	No	No
ss490553714	RosBREED_snp_sweet_cherry_Pp5_01402549	5	1402535	No	No
ss490545723	RosBREED_snp_tart_cherry_a_Pp1_01404526	1	1404385	No	No
ss490547697	RosBREED_snp_tart_cherry_a_Pp3_01409656	3	2271606	No	No
ss490550895	RosBREED_snp_sweet_cherry_Pp3_01414476	3	2276426	No	No
ss490553717	RosBREED_snp_sweet_cherry_Pp5_01418427	5	1418413	No	No
ss490556427	RosBREED_snp_sweet_cherry_Pp7_01420855	7	3414248	No	No
ss490549574	RosBREED_snp_tart_cherry_a_Pp6_01421396	6	3784718	No	No
ss490549578	RosBREED_snp_tart_cherry_f_Pp6_01427698	6	3778416	No	No
ss490559019	RosCOS1311-281_snp_sweet_cherry_Pp3_01427813	3	2289883	Yes	No
ss490559016	RosCOS1311-280_snp_sweet_cherry_Pp3_01427814	3	2289884	Yes	No
ss490552353	RosBREED_snp_sweet_cherry_Pp4_01428594	4	1428696	No	No
ss490548362	RosBREED_snp_tart_cherry_f_Pp4_01431442	4	1431544	No	No
ss490548777	RosBREED_snp_sweet_cherry_Pp2_01435086	2	3181112	No	No
ss490550899	RosBREED_snp_sweet_cherry_Pp3_01439124	3	2301074	No	No
ss490550903	RosBREED_snp_sweet_cherry_Pp3_01447556	3	2309506	No	No
ss490548366	RosBREED_snp_tart_cherry_a_Pp4_01449213	4	1449315	No	No
ss490545482	RosBREED_snp_sweet_cherry_Pp1_01450317	1	1450177	Yes	No
ss490553720	RosBREED_snp_sweet_cherry_Pp5_01451354	5	1451340	Yes	No
ss490553723	RosBREED_snp_sweet_cherry_Pp5_01463575	5	1463561	No	No
ss490548999	RosBREED_snp_tart_cherry_a_Pp5_01463960	5	1463946	No	No
ss490555026	RosBREED_snp_sweet_cherry_Pp6_01475480	6	3730634	No	No
ss490550906	RosBREED_snp_sweet_cherry_Pp3_01476283	3	2338233	No	No
ss490547006	RosBREED_snp_tart_cherry_f_Pp2_01478321	2	3224347	No	No
ss490552356	RosBREED_snp_sweet_cherry_Pp4_01478400	4	1478502	No	No
ss490547010	RosBREED_snp_tart_cherry_a_Pp2_01478495	2	3224521	No	No
ss490545485	RosBREED_snp_sweet_cherry_Pp1_01480377	1	1480236	No	No
ss490547699	RosBREED_snp_tart_cherry_a_Pp3_01487618	3	2349568	No	No
ss490550910	RosBREED_snp_sweet_cherry_Pp3_01494588	3	2356538	No	No
ss490547703	RosBREED_snp_tart_cherry_f_Pp3_01496302	3	2358252	No	No
ss490557757	RosBREED_snp_sweet_cherry_Pp8_01500228	8	1500170	No	No
ss490552358	RosBREED_snp_sweet_cherry_Pp4_01505695	4	1505797	No	No
ss490553726	RosBREED_snp_sweet_cherry_Pp5_01508412	5	1508398	No	No
ss490555029	RosBREED_snp_sweet_cherry_Pp6_01514340	6	3691774	No	No
ss490545488	RosBREED_snp_sweet_cherry_Pp1_01514851	1	1514710	No	No
ss490550913	RosBREED_snp_sweet_cherry_Pp3_01518015	3	2379965	No	No
ss490549003	RosBREED_snp_tart_cherry_f_Pp5_01527854	5	1527840	No	No
ss490553729	RosBREED_snp_sweet_cherry_Pp5_01529182	5	1529168	No	No
ss490548781	RosBREED_snp_sweet_cherry_Pp2_01531563	2	3277589	No	No
ss490545491	RosBREED_snp_sweet_cherry_Pp1_01537346	1	1537205	No	No
ss490556430	RosBREED_snp_sweet_cherry_Pp7_01542356	7	3292808	No	No
ss490548370	RosBREED_snp_tart_cherry_f_Pp4_01543652	4	1543754	No	No
ss490550917	RosBREED_snp_sweet_cherry_Pp3_01544427	3	2406377	No	No
ss490552361	RosBREED_snp_sweet_cherry_Pp4_01550062	4	1550164	No	No
ss490548785	RosBREED_snp_sweet_cherry_Pp2_01566191	2	3312217	No	No
ss490557760	RosBREED_snp_sweet_cherry_Pp8_01567583	8	1567525	No	No
ss490555032	RosBREED_snp_sweet_cherry_Pp6_01569129	6	3636985	No	No
ss490559220	RosCOS1919-113_snp_sweet_cherry_Pp8_01569566	8	1569508	Yes	No
ss490545494	RosBREED_snp_sweet_cherry_Pp1_01574045	1	1573904	No	No
ss490555035	RosBREED_snp_sweet_cherry_Pp6_01586346	6	3619768	No	No
ss490549581	RosBREED_snp_tart_cherry_a_Pp6_01589786	6	3616328	No	No
ss490552364	RosBREED_snp_sweet_cherry_Pp4_01592499	4	1592601	No	No
ss490547707	RosBREED_snp_tart_cherry_a_Pp3_01600940	3	2462890	No	No
ss490553732	RosBREED_snp_sweet_cherry_Pp5_01607433	5	1607419	No	No
ss490550922	RosBREED_snp_sweet_cherry_Pp3_01614972	3	2476922	No	No
ss490548374	RosBREED_snp_tart_cherry_a_Pp4_01619280	4	1619382	No	No
ss490552367	RosBREED_snp_sweet_cherry_Pp4_01629690	4	1629792	No	No
ss490553735	RosBREED_snp_sweet_cherry_Pp5_01629739	5	1629723	No	No
ss490557763	RosBREED_snp_sweet_cherry_Pp8_01631090	8	1631032	No	No
ss490555038	RosBREED_snp_sweet_cherry_Pp6_01635237	6	3570877	No	No
ss490550960	RosBREED_snp_tart_cherry_f_Pp8_01642855	8	1642797	No	No
ss490553738	RosBREED_snp_sweet_cherry_Pp5_01645289	5	1645273	Yes	No
ss490549005	RosBREED_snp_tart_cherry_f_Pp5_01653024	5	1653008	No	No
ss490548789	RosBREED_snp_sweet_cherry_Pp2_01653466	2	3399491	Yes	No
ss490553741	RosBREED_snp_sweet_cherry_Pp5_01658127	5	1658111	No	No
ss490550926	RosBREED_snp_sweet_cherry_Pp3_01663209	3	2525159	No	No
ss490545497	RosBREED_snp_sweet_cherry_Pp1_01668448	1	1668307	No	No
ss490557766	RosBREED_snp_sweet_cherry_Pp8_01669522	8	1669464	No	No
ss490552370	RosBREED_snp_sweet_cherry_Pp4_01673119	4	1673222	No	No
ss490550930	RosBREED_snp_sweet_cherry_Pp3_01682864	3	2544814	No	No
ss490553744	RosBREED_snp_sweet_cherry_Pp5_01690817	5	1690801	No	No
ss490557769	RosBREED_snp_sweet_cherry_Pp8_01698476	8	1698419	No	No
ss490553748	RosBREED_snp_sweet_cherry_Pp5_01706529	5	1706513	No	No
ss490550934	RosBREED_snp_sweet_cherry_Pp3_01706848	3	2568798	No	No
ss490559171	RosCOS1616-297_snp_sweet_cherry_Pp5_01709155	5	1709139	Yes	Yes
ss490559174	RosCOS1616-356_snp_sweet_cherry_Pp5_01709214	5	1709200	No	No
ss490552373	RosBREED_snp_sweet_cherry_Pp4_01713929	4	1714032	No	No
ss490555041	RosBREED_snp_sweet_cherry_Pp6_01717069	6	3491496	No	No
ss490545500	RosBREED_snp_sweet_cherry_Pp1_01718235	1	1718094	No	No
ss490556433	RosBREED_snp_sweet_cherry_Pp7_01719690	7	3115475	No	No
ss490550938	RosBREED_snp_sweet_cherry_Pp3_01720554	3	2582505	No	No
ss490545727	RosBREED_snp_tart_cherry_f_Pp1_01725920	1	1725779	No	No
ss490547712	RosBREED_snp_tart_cherry_a_Pp3_01733726	3	2595677	No	No
ss490549585	RosBREED_snp_tart_cherry_a_Pp6_01734892	6	3473673	Yes	No
ss490545503	RosBREED_snp_sweet_cherry_Pp1_01737374	1	1737233	No	No
ss490552377	RosBREED_snp_sweet_cherry_Pp4_01748576	4	1748679	No	No
ss490550942	RosBREED_snp_sweet_cherry_Pp3_01749063	3	2611014	No	No
ss490555044	RosBREED_snp_sweet_cherry_Pp6_01758300	6	3450265	No	No
ss490545506	RosBREED_snp_sweet_cherry_Pp1_01762999	1	1762859	No	No
ss490550946	RosBREED_snp_sweet_cherry_Pp3_01764771	3	2626722	No	No
ss490548793	RosBREED_snp_sweet_cherry_Pp2_01775523	2	3521548	No	No
ss490550369	RosBREED_snp_tart_cherry_f_Pp7_01775577	7	3059647	No	No
ss490550373	RosBREED_snp_tart_cherry_a_Pp7_01775925	7	3059299	No	No
ss490550964	RosBREED_snp_tart_cherry_a_Pp8_01778533	8	1778468	Yes	No
ss490549589	RosBREED_snp_tart_cherry_f_Pp6_01779259	6	3429306	No	No
ss490550950	RosBREED_snp_sweet_cherry_Pp3_01781052	3	2643003	No	No
ss490556436	RosBREED_snp_sweet_cherry_Pp7_01783512	7	3051712	Yes	Yes
ss490547716	RosBREED_snp_tart_cherry_f_Pp3_01787254	3	2649205	No	No
ss490548378	RosBREED_snp_tart_cherry_a_Pp4_01787370	4	1787473	No	No
ss490557772	RosBREED_snp_sweet_cherry_Pp8_01787542	8	1787477	No	No
ss490553751	RosBREED_snp_sweet_cherry_Pp5_01791599	5	1791583	No	No
ss490552380	RosBREED_snp_sweet_cherry_Pp4_01793880	4	1793983	No	No
ss490555047	RosBREED_snp_sweet_cherry_Pp6_01811133	6	3397431	Yes	Yes
ss490548382	RosBREED_snp_tart_cherry_f_Pp4_01813456	4	1813559	No	No
ss490548797	RosBREED_snp_sweet_cherry_Pp2_01817928	2	3563953	Yes	Yes
ss490552383	RosBREED_snp_sweet_cherry_Pp4_01831038	4	1831141	No	No
ss490550954	RosBREED_snp_sweet_cherry_Pp3_01835236	3	2697187	No	No
ss490556439	RosBREED_snp_sweet_cherry_Pp7_01835696	7	2999528	No	No
ss490548801	RosBREED_snp_sweet_cherry_Pp2_01839572	2	3585597	No	No
ss490557775	RosBREED_snp_sweet_cherry_Pp8_01841630	8	1841565	Yes	No
ss490547720	RosBREED_snp_tart_cherry_a_Pp3_01841799	3	2703750	No	No
ss490550968	RosBREED_snp_tart_cherry_f_Pp8_01842394	8	1842329	No	No
ss490545510	RosBREED_snp_sweet_cherry_Pp1_01843379	1	1843239	No	No
ss490555050	RosBREED_snp_sweet_cherry_Pp6_01845754	6	3362810	No	No
ss490553754	RosBREED_snp_sweet_cherry_Pp5_01847656	5	1847641	No	No
ss490550958	RosBREED_snp_sweet_cherry_Pp3_01851561	3	2713512	No	No
ss490549593	RosBREED_snp_tart_cherry_f_Pp6_01852409	6	3356155	Yes	No
ss490556443	RosBREED_snp_sweet_cherry_Pp7_01865210	7	2970014	No	No
ss490545513	RosBREED_snp_sweet_cherry_Pp1_01868730	1	1868587	No	No
ss490549009	RosBREED_snp_tart_cherry_f_Pp5_01871057	5	1871042	No	No
ss490552385	RosBREED_snp_sweet_cherry_Pp4_01871597	4	1871700	No	No
ss490550962	RosBREED_snp_sweet_cherry_Pp3_01871708	3	2733659	No	No
ss490550377	RosBREED_snp_tart_cherry_a_Pp7_01872948	7	2962276	No	No
ss490555053	RosBREED_snp_sweet_cherry_Pp6_01882215	6	3326349	No	No
ss490553757	RosBREED_snp_sweet_cherry_Pp5_01883067	5	1883052	Yes	No
ss490547724	RosBREED_snp_tart_cherry_a_Pp3_01887062	3	2749013	No	No
ss490548386	RosBREED_snp_tart_cherry_a_Pp4_01891569	4	1891672	No	No
ss490550967	RosBREED_snp_sweet_cherry_Pp3_01893110	3	2755061	No	No
ss490545516	RosBREED_snp_sweet_cherry_Pp1_01894053	1	1893910	No	No
ss490545731	RosBREED_snp_tart_cherry_a_Pp1_01897160	1	1897017	No	No
ss490548805	RosBREED_snp_sweet_cherry_Pp2_01903587	2	3649612	No	No
ss490547014	RosBREED_snp_tart_cherry_a_Pp2_01908247	2	3654272	No	No
ss490547018	RosBREED_snp_tart_cherry_f_Pp2_01909361	2	3655386	No	No
ss490552388	RosBREED_snp_sweet_cherry_Pp4_01910142	4	1910245	No	No
ss490557778	RosBREED_snp_sweet_cherry_Pp8_01915123	8	1915056	No	No
ss490550971	RosBREED_snp_sweet_cherry_Pp3_01916876	3	2778824	No	No
ss490545735	RosBREED_snp_tart_cherry_f_Pp1_01919153	1	1919010	No	No
ss490545519	RosBREED_snp_sweet_cherry_Pp1_01920578	1	1920435	No	No
ss490550381	RosBREED_snp_tart_cherry_f_Pp7_01927647	7	2907672	No	No
ss490550975	RosBREED_snp_sweet_cherry_Pp3_01933543	3	2795491	No	No
ss490548809	RosBREED_snp_sweet_cherry_Pp2_01951353	2	3697378	Yes	Yes
ss490547728	RosBREED_snp_tart_cherry_a_Pp3_01953269	3	2815217	No	No
ss490552391	RosBREED_snp_sweet_cherry_Pp4_01954255	4	1954358	No	No
ss490559093	RosCOS1462-097_snp_sweet_cherry_Pp6_01954283	6	3254454	Yes	No
ss490559096	RosCOS1462-123_snp_sweet_cherry_Pp6_01954309	6	3254428	Yes	No
ss490557781	RosBREED_snp_sweet_cherry_Pp8_01954311	8	1954426	No	No
ss490559098	RosCOS1462-378_snp_sweet_cherry_Pp6_01954562	6	3254174	No	No
ss490555056	RosBREED_snp_sweet_cherry_Pp6_01955297	6	3253522	Yes	Yes
ss490556446	RosBREED_snp_sweet_cherry_Pp7_01955469	7	2879850	No	No
ss490545522	RosBREED_snp_sweet_cherry_Pp1_01957104	1	1956961	No	No
ss490550979	RosBREED_snp_sweet_cherry_Pp3_01962178	3	2824126	No	No
ss490550972	RosBREED_snp_tart_cherry_a_Pp8_01972823	8	1972938	Yes	No
ss490550983	RosBREED_snp_sweet_cherry_Pp3_01978402	3	2840350	No	No
ss490545739	RosBREED_snp_tart_cherry_a_Pp1_01979605	1	1979462	No	No
ss490556449	RosBREED_snp_sweet_cherry_Pp7_01981132	7	2854187	No	No
ss490552394	RosBREED_snp_sweet_cherry_Pp4_01983101	4	1983204	Yes	Yes
ss490553760	RosBREED_snp_sweet_cherry_Pp5_01989291	5	1989276	No	No
ss490550987	RosBREED_snp_sweet_cherry_Pp3_01995764	3	2857712	No	No
ss490548813	RosBREED_snp_sweet_cherry_Pp2_02008976	2	3755001	Yes	Yes
ss490557784	RosBREED_snp_sweet_cherry_Pp8_02016410	8	2016527	Yes	No
ss490550991	RosBREED_snp_sweet_cherry_Pp3_02017212	3	2879160	No	No
ss490548390	RosBREED_snp_tart_cherry_f_Pp4_02018251	4	2018354	No	No
ss490552397	RosBREED_snp_sweet_cherry_Pp4_02021811	4	2021914	No	No
ss490555059	RosBREED_snp_sweet_cherry_Pp6_02022639	6	3186178	No	No
ss490547022	RosBREED_snp_tart_cherry_a_Pp2_02024080	2	3770105	No	No
ss490556452	RosBREED_snp_sweet_cherry_Pp7_02025625	7	2809694	No	No
ss490545743	RosBREED_snp_tart_cherry_f_Pp1_02028445	1	2028302	No	No
ss490550995	RosBREED_snp_sweet_cherry_Pp3_02032056	3	2894004	No	No
ss490549597	RosBREED_snp_tart_cherry_f_Pp6_02039016	6	3169801	No	No
ss490556455	RosBREED_snp_sweet_cherry_Pp7_02039290	7	2796029	No	No
ss490549601	RosBREED_snp_tart_cherry_a_Pp6_02043461	6	3165356	No	No
ss490545525	RosBREED_snp_sweet_cherry_Pp1_02047481	1	2047338	No	No
ss490548817	RosBREED_snp_sweet_cherry_Pp2_02054919	2	3800944	No	No
ss490557787	RosBREED_snp_sweet_cherry_Pp8_02059734	8	2059851	Yes	Yes
ss490550999	RosBREED_snp_sweet_cherry_Pp3_02060399	3	2922347	Yes	No
ss490555062	RosBREED_snp_sweet_cherry_Pp6_02061776	6	3147041	Yes	No
ss490553763	RosBREED_snp_sweet_cherry_Pp5_02064211	5	2064196	No	No
ss490552400	RosBREED_snp_sweet_cherry_Pp4_02071162	4	2071265	No	No
ss490551003	RosBREED_snp_sweet_cherry_Pp3_02078541	3	2940489	Yes	No
ss490556458	RosBREED_snp_sweet_cherry_Pp7_02085075	7	2750244	Yes	No
ss490555065	RosBREED_snp_sweet_cherry_Pp6_02087315	6	3121502	No	No
ss490547026	RosBREED_snp_tart_cherry_f_Pp2_02089227	2	3835252	No	No
ss490548821	RosBREED_snp_sweet_cherry_Pp2_02093145	2	3839170	No	No
ss490553766	RosBREED_snp_sweet_cherry_Pp5_02103630	5	2103614	No	No
ss490551007	RosBREED_snp_sweet_cherry_Pp3_02107704	3	2969652	No	No
ss490552403	RosBREED_snp_sweet_cherry_Pp4_02108244	4	2108347	No	No
ss490551011	RosBREED_snp_sweet_cherry_Pp3_02111247	3	2973195	No	No
ss490545528	RosBREED_snp_sweet_cherry_Pp1_02115377	1	2115235	No	No
ss490550385	RosBREED_snp_tart_cherry_f_Pp7_02119720	7	2715599	No	No
ss490555068	RosBREED_snp_sweet_cherry_Pp6_02122364	6	3086453	Yes	No
ss490558993	RosCOS1255-050_snp_sweet_cherry_Pp5_02129182	5	2129264	No	No
ss490547732	RosBREED_snp_tart_cherry_a_Pp3_02129632	3	2991580	No	No
ss490556461	RosBREED_snp_sweet_cherry_Pp7_02131414	7	2703905	No	No
ss490551015	RosBREED_snp_sweet_cherry_Pp3_02131879	3	2993827	No	No
ss490545531	RosBREED_snp_sweet_cherry_Pp1_02145339	1	2145197	No	No
ss490552406	RosBREED_snp_sweet_cherry_Pp4_02151854	4	2151957	Yes	No
ss490551019	RosBREED_snp_sweet_cherry_Pp3_02160214	3	3022162	No	No
ss490548825	RosBREED_snp_sweet_cherry_Pp2_02164751	2	3910777	Yes	No
ss490548393	RosBREED_snp_tart_cherry_a_Pp4_02170096	4	2170199	Yes	Yes
ss490549605	RosBREED_snp_tart_cherry_a_Pp6_02177630	6	3031187	No	No
ss490545535	RosBREED_snp_sweet_cherry_Pp1_02177783	1	2177580	No	No
ss490549609	RosBREED_snp_tart_cherry_f_Pp6_02177871	6	3030946	No	No
ss490551023	RosBREED_snp_sweet_cherry_Pp3_02181990	3	3043938	No	No
ss490548829	RosBREED_snp_sweet_cherry_Pp2_02184078	2	3930104	No	No
ss490556464	RosBREED_snp_sweet_cherry_Pp7_02186274	7	2649045	No	No
ss490553769	RosBREED_snp_sweet_cherry_Pp5_02187261	5	2187245	Yes	Yes
ss490552409	RosBREED_snp_sweet_cherry_Pp4_02188553	4	2188656	No	No
ss490550977	RosBREED_snp_tart_cherry_a_Pp8_02188896	8	2188839	Yes	No
ss490551026	RosBREED_snp_sweet_cherry_Pp3_02200082	3	3062030	No	No
ss490547736	RosBREED_snp_tart_cherry_f_Pp3_02203771	3	3065719	No	No
ss490545538	RosBREED_snp_sweet_cherry_Pp1_02204110	1	2203907	Yes	Yes
ss490547740	RosBREED_snp_tart_cherry_a_Pp3_02205534	3	3067482	No	No
ss490557790	RosBREED_snp_sweet_cherry_Pp8_02209870	8	2209813	No	No
ss490555071	RosBREED_snp_sweet_cherry_Pp6_02211976	6	2996841	No	No
ss490545747	RosBREED_snp_tart_cherry_f_Pp1_02216916	1	2216713	No	No
ss490550981	RosBREED_snp_tart_cherry_f_Pp8_02226697	8	2226640	No	No
ss490550389	RosBREED_snp_tart_cherry_a_Pp7_02232437	7	2602882	No	No
ss490552412	RosBREED_snp_sweet_cherry_Pp4_02233507	4	2233610	No	No
ss490553772	RosBREED_snp_sweet_cherry_Pp5_02236592	5	2236576	No	No
ss490545541	RosBREED_snp_sweet_cherry_Pp1_02241751	1	2241548	No	No
ss490557793	RosBREED_snp_sweet_cherry_Pp8_02244847	8	2244790	No	No
ss490555075	RosBREED_snp_sweet_cherry_Pp6_02247834	6	2960983	Yes	No
ss490545751	RosBREED_snp_tart_cherry_a_Pp1_02250139	1	2249936	No	No
ss490556467	RosBREED_snp_sweet_cherry_Pp7_02252124	7	2583195	Yes	No
ss490548397	RosBREED_snp_tart_cherry_f_Pp4_02258698	4	2258801	No	No
ss490551030	RosBREED_snp_sweet_cherry_Pp3_02262982	3	3124930	Yes	No
ss490547744	RosBREED_snp_tart_cherry_a_Pp3_02265477	3	3127425	No	No
ss490552415	RosBREED_snp_sweet_cherry_Pp4_02273965	4	2274068	No	No
ss490548833	RosBREED_snp_sweet_cherry_Pp2_02274343	2	4020368	No	No
ss490548837	RosBREED_snp_sweet_cherry_Pp2_02279047	2	4025072	No	No
ss490551034	RosBREED_snp_sweet_cherry_Pp3_02287422	3	3149370	No	No
ss490549613	RosBREED_snp_tart_cherry_a_Pp6_02296217	6	2912600	No	No
ss490545544	RosBREED_snp_sweet_cherry_Pp1_02304454	1	2304250	No	No
ss490549617	RosBREED_snp_tart_cherry_f_Pp6_02307113	6	2901704	No	No
ss490551038	RosBREED_snp_sweet_cherry_Pp3_02307153	3	3169101	No	No
ss490555078	RosBREED_snp_sweet_cherry_Pp6_02308175	6	2900642	No	No
ss490553775	RosBREED_snp_sweet_cherry_Pp5_02314508	5	2314492	No	No
ss490552418	RosBREED_snp_sweet_cherry_Pp4_02314853	4	2314956	No	No
ss490557796	RosBREED_snp_sweet_cherry_Pp8_02320924	8	2320868	No	No
ss490551042	RosBREED_snp_sweet_cherry_Pp3_02324955	3	3186903	No	No
ss490555081	RosBREED_snp_sweet_cherry_Pp6_02327852	6	2881062	No	No
ss490545547	RosBREED_snp_sweet_cherry_Pp1_02334387	1	2334183	No	No
ss490551046	RosBREED_snp_sweet_cherry_Pp3_02341100	3	3203048	No	No
ss490549013	RosBREED_snp_tart_cherry_a_Pp5_02351581	5	2351565	No	No
ss490552421	RosBREED_snp_sweet_cherry_Pp4_02354646	4	2354749	No	No
ss490548401	RosBREED_snp_tart_cherry_a_Pp4_02367139	4	2367242	No	No
ss490557799	RosBREED_snp_sweet_cherry_Pp8_02367574	8	2367518	Yes	No
ss490545550	RosBREED_snp_sweet_cherry_Pp1_02370183	1	2369980	No	No
ss490550985	RosBREED_snp_tart_cherry_a_Pp8_02372321	8	2372265	No	No
ss490555084	RosBREED_snp_sweet_cherry_Pp6_02373734	6	2835181	Yes	No
ss490548841	RosBREED_snp_sweet_cherry_Pp2_02373744	2	4119773	Yes	Yes
ss490551050	RosBREED_snp_sweet_cherry_Pp3_02373935	3	3235883	No	No
ss490551054	RosBREED_snp_sweet_cherry_Pp3_02387092	3	3249040	Yes	No
ss490545553	RosBREED_snp_sweet_cherry_Pp1_02387411	1	2387208	No	No
ss490552423	RosBREED_snp_sweet_cherry_Pp4_02394394	4	2394497	No	No
ss490548845	RosBREED_snp_sweet_cherry_Pp2_02397875	2	4143904	No	No
ss490547748	RosBREED_snp_tart_cherry_a_Pp3_02400599	3	3262547	No	No
ss490549017	RosBREED_snp_tart_cherry_f_Pp5_02404347	5	2404331	No	No
ss490551058	RosBREED_snp_sweet_cherry_Pp3_02408342	3	3270290	No	No
ss490553778	RosBREED_snp_sweet_cherry_Pp5_02417935	5	2417919	Yes	Yes
ss490556470	RosBREED_snp_sweet_cherry_Pp7_02421445	7	2413875	No	No
ss490552426	RosBREED_snp_sweet_cherry_Pp4_02427939	4	2428042	No	No
ss490551062	RosBREED_snp_sweet_cherry_Pp3_02431726	3	3293674	Yes	Yes
ss490556473	RosBREED_snp_sweet_cherry_Pp7_02432028	7	2403292	No	No
ss490545556	RosBREED_snp_sweet_cherry_Pp1_02441717	1	2441514	Yes	No
ss490548405	RosBREED_snp_tart_cherry_a_Pp4_02442995	4	2443098	No	No
ss490551066	RosBREED_snp_sweet_cherry_Pp3_02449907	3	3311855	Yes	No
ss490548409	RosBREED_snp_tart_cherry_f_Pp4_02451708	4	2451811	No	No
ss490553781	RosBREED_snp_sweet_cherry_Pp5_02453195	5	2453179	No	No
ss490547030	RosBREED_snp_tart_cherry_a_Pp2_02455486	2	4201515	No	No
ss490555087	RosBREED_snp_sweet_cherry_Pp6_02456232	6	2752683	No	No
ss490548849	RosBREED_snp_sweet_cherry_Pp2_02460293	2	4206322	No	No
ss490545559	RosBREED_snp_sweet_cherry_Pp1_02462762	1	2462559	No	No
ss490552429	RosBREED_snp_sweet_cherry_Pp4_02472320	4	2472423	No	No
ss490551070	RosBREED_snp_sweet_cherry_Pp3_02476606	3	3338554	No	No
ss490556476	RosBREED_snp_sweet_cherry_Pp7_02481336	7	2353984	Yes	No
ss490555090	RosBREED_snp_sweet_cherry_Pp6_02504154	6	2704761	Yes	No
ss490551074	RosBREED_snp_sweet_cherry_Pp3_02512839	3	3374787	Yes	No
ss490553784	RosBREED_snp_sweet_cherry_Pp5_02519064	5	2519048	No	No
ss490550989	RosBREED_snp_tart_cherry_f_Pp8_02519143	8	2519087	No	No
ss490549621	RosBREED_snp_tart_cherry_a_Pp6_02519145	6	2689770	No	No
ss490552432	RosBREED_snp_sweet_cherry_Pp4_02520094	4	2520197	No	No
ss490556479	RosBREED_snp_sweet_cherry_Pp7_02530796	7	2304524	Yes	No
ss490551078	RosBREED_snp_sweet_cherry_Pp3_02532841	3	3394789	Yes	No
ss490549625	RosBREED_snp_tart_cherry_f_Pp6_02535157	6	2673758	No	No
ss490557802	RosBREED_snp_sweet_cherry_Pp8_02535944	8	2535888	No	No
ss490555093	RosBREED_snp_sweet_cherry_Pp6_02539206	6	2669709	No	No
ss490545755	RosBREED_snp_tart_cherry_a_Pp1_02545938	1	2545736	No	No
ss490556482	RosBREED_snp_sweet_cherry_Pp7_02554611	7	2280709	No	No
ss490551082	RosBREED_snp_sweet_cherry_Pp3_02556254	3	3418202	No	No
ss490555097	RosBREED_snp_sweet_cherry_Pp6_02558682	6	2650233	No	No
ss490552435	RosBREED_snp_sweet_cherry_Pp4_02559655	4	2559758	Yes	No
ss490557805	RosBREED_snp_sweet_cherry_Pp8_02567793	8	2567737	Yes	Yes
ss490551086	RosBREED_snp_sweet_cherry_Pp3_02572835	3	3433924	No	No
ss490547034	RosBREED_snp_tart_cherry_f_Pp2_02589191	2	4335222	No	No
ss490545562	RosBREED_snp_sweet_cherry_Pp1_02589531	1	2589330	No	No
ss490551090	RosBREED_snp_sweet_cherry_Pp3_02593266	3	3454264	No	No
ss490552438	RosBREED_snp_sweet_cherry_Pp4_02593303	4	2593406	No	No
ss490547752	RosBREED_snp_tart_cherry_a_Pp3_02598588	3	3459586	No	No
ss490547756	RosBREED_snp_tart_cherry_f_Pp3_02600456	3	3461454	No	No
ss490559162	RosCOS1602-202_snp_sweet_cherry_Pp1_02602122	1	2602041	Yes	No
ss490548413	RosBREED_snp_tart_cherry_f_Pp4_02604396	4	2604502	No	No
ss490550993	RosBREED_snp_tart_cherry_a_Pp8_02613316	8	2613260	Yes	No
ss490551094	RosBREED_snp_sweet_cherry_Pp3_02615230	3	3476228	No	No
ss490545759	RosBREED_snp_tart_cherry_f_Pp1_02620745	1	2620544	No	No
ss490545565	RosBREED_snp_sweet_cherry_Pp1_02622201	1	2622000	No	No
ss490555100	RosBREED_snp_sweet_cherry_Pp6_02626413	6	2582502	No	No
ss490552440	RosBREED_snp_sweet_cherry_Pp4_02633721	4	2633827	No	No
ss490556485	RosBREED_snp_sweet_cherry_Pp7_02635427	7	2199866	Yes	No
ss490550393	RosBREED_snp_tart_cherry_a_Pp7_02637614	7	2197679	No	No
ss490551098	RosBREED_snp_sweet_cherry_Pp3_02640590	3	3501588	No	No
ss490557808	RosBREED_snp_sweet_cherry_Pp8_02641851	8	2641795	Yes	No
ss490550997	RosBREED_snp_tart_cherry_f_Pp8_02649719	8	2649663	No	No
ss490551102	RosBREED_snp_sweet_cherry_Pp3_02655583	3	3516581	No	No
ss490552443	RosBREED_snp_sweet_cherry_Pp4_02656936	4	2657042	No	No
ss490549629	RosBREED_snp_tart_cherry_a_Pp6_02657859	6	2551056	Yes	Yes
ss490555103	RosBREED_snp_sweet_cherry_Pp6_02660130	6	2548785	No	No
ss490553787	RosBREED_snp_sweet_cherry_Pp5_02661567	5	2661551	No	No
ss490549633	RosBREED_snp_tart_cherry_f_Pp6_02676301	6	2532614	No	No
ss490551106	RosBREED_snp_sweet_cherry_Pp3_02679794	3	3540792	No	No
ss490552446	RosBREED_snp_sweet_cherry_Pp4_02682092	4	2682201	Yes	Yes
ss490548417	RosBREED_snp_tart_cherry_a_Pp4_02689311	4	2689420	Yes	No
ss490556488	RosBREED_snp_sweet_cherry_Pp7_02689608	7	2145685	No	No
ss490547760	RosBREED_snp_tart_cherry_a_Pp3_02698079	3	3559077	No	No
ss490551110	RosBREED_snp_sweet_cherry_Pp3_02699030	3	3560028	Yes	No
ss490555106	RosBREED_snp_sweet_cherry_Pp6_02704209	6	2504706	No	No
ss490556491	RosBREED_snp_sweet_cherry_Pp7_02706914	7	2128379	No	No
ss490552449	RosBREED_snp_sweet_cherry_Pp4_02712550	4	2712659	Yes	No
ss490545568	RosBREED_snp_sweet_cherry_Pp1_02716470	1	2716268	No	No
ss490551114	RosBREED_snp_sweet_cherry_Pp3_02722322	3	3583320	No	No
ss490553790	RosBREED_snp_sweet_cherry_Pp5_02722408	5	2722392	No	No
ss490548853	RosBREED_snp_sweet_cherry_Pp2_02735391	2	4481170	No	No
ss490547764	RosBREED_snp_tart_cherry_a_Pp3_02735639	3	3596639	No	No
ss490547768	RosBREED_snp_tart_cherry_f_Pp3_02738097	3	3599097	No	No
ss490555109	RosBREED_snp_sweet_cherry_Pp6_02743345	6	2465570	No	No
ss490551118	RosBREED_snp_sweet_cherry_Pp3_02743517	3	3604517	No	No
ss490545571	RosBREED_snp_sweet_cherry_Pp1_02750346	1	2750145	No	No
ss490552452	RosBREED_snp_sweet_cherry_Pp4_02750871	4	2750979	No	No
ss490551122	RosBREED_snp_sweet_cherry_Pp3_02763251	3	3624250	No	No
ss490548421	RosBREED_snp_tart_cherry_f_Pp4_02770847	4	2770955	No	No
ss490553793	RosBREED_snp_sweet_cherry_Pp5_02783282	5	2783266	No	No
ss490555112	RosBREED_snp_sweet_cherry_Pp6_02784162	6	2424752	No	No
ss490552454	RosBREED_snp_sweet_cherry_Pp4_02786560	4	2786668	No	No
ss490548857	RosBREED_snp_sweet_cherry_Pp2_02791311	2	4537090	No	No
ss490547771	RosBREED_snp_tart_cherry_a_Pp3_02804457	3	3665456	Yes	No
ss490550397	RosBREED_snp_tart_cherry_a_Pp7_02806873	7	2028420	No	No
ss490555115	RosBREED_snp_sweet_cherry_Pp6_02819563	6	2389351	No	No
ss490547775	RosBREED_snp_tart_cherry_f_Pp3_02820043	3	3681042	No	No
ss490552457	RosBREED_snp_sweet_cherry_Pp4_02821081	4	2821189	No	No
ss490548425	RosBREED_snp_tart_cherry_a_Pp4_02821452	4	2821560	No	No
ss490545574	RosBREED_snp_sweet_cherry_Pp1_02822461	1	2822260	Yes	No
ss490551126	RosBREED_snp_sweet_cherry_Pp3_02825776	3	3686775	Yes	No
ss490557812	RosBREED_snp_sweet_cherry_Pp8_02835801	8	2835745	No	No
ss490548861	RosBREED_snp_sweet_cherry_Pp2_02840304	2	4586083	Yes	Yes
ss490559087	RosCOS1422-162_snp_sweet_cherry_Pp4_02841085	4	2841196	Yes	No
ss490551130	RosBREED_snp_sweet_cherry_Pp3_02845006	3	3706005	Yes	Yes
ss490545577	RosBREED_snp_sweet_cherry_Pp1_02847400	1	2847199	No	No
ss490549021	RosBREED_snp_tart_cherry_f_Pp5_02847866	5	2847850	No	No
ss490545763	RosBREED_snp_tart_cherry_f_Pp1_02849097	1	2848896	No	No
ss490553796	RosBREED_snp_sweet_cherry_Pp5_02860557	5	2860541	No	No
ss490551134	RosBREED_snp_sweet_cherry_Pp3_02867278	3	3728277	No	No
ss490545767	RosBREED_snp_tart_cherry_a_Pp1_02868963	1	2868762	No	No
ss490552460	RosBREED_snp_sweet_cherry_Pp4_02872061	4	2872169	No	No
ss490545580	RosBREED_snp_sweet_cherry_Pp1_02872880	1	2872679	No	No
ss490548429	RosBREED_snp_tart_cherry_f_Pp4_02877272	4	2877380	No	No
ss490551138	RosBREED_snp_sweet_cherry_Pp3_02887683	3	3748681	No	No
ss490547037	RosBREED_snp_tart_cherry_f_Pp2_02891337	2	4636859	No	No
ss490548865	RosBREED_snp_sweet_cherry_Pp2_02893333	2	4638855	No	No
ss490552463	RosBREED_snp_sweet_cherry_Pp4_02901893	4	2902001	No	No
ss490545583	RosBREED_snp_sweet_cherry_Pp1_02906213	1	2906012	No	No
ss490551142	RosBREED_snp_sweet_cherry_Pp3_02910993	3	3771991	No	No
ss490547779	RosBREED_snp_tart_cherry_a_Pp3_02912959	3	3773957	No	No
ss490549637	RosBREED_snp_tart_cherry_a_Pp6_02914184	6	2294731	No	No
ss490555118	RosBREED_snp_sweet_cherry_Pp6_02915505	6	2293410	No	No
ss490553799	RosBREED_snp_sweet_cherry_Pp5_02923195	5	2923179	No	No
ss490551146	RosBREED_snp_sweet_cherry_Pp3_02928307	3	3789305	No	No
ss490555121	RosBREED_snp_sweet_cherry_Pp6_02935423	6	2273492	No	No
ss490551002	RosBREED_snp_tart_cherry_f_Pp8_02937247	8	2935435	No	No
ss490548869	RosBREED_snp_sweet_cherry_Pp2_02948405	2	4693927	No	No
ss490545586	RosBREED_snp_sweet_cherry_Pp1_02948421	1	2948221	No	No
ss490551150	RosBREED_snp_sweet_cherry_Pp3_02949856	3	3810854	No	No
ss490557815	RosBREED_snp_sweet_cherry_Pp8_02950125	8	2948313	No	No
ss490556494	RosBREED_snp_sweet_cherry_Pp7_02951081	7	1884373	No	No
ss490548433	RosBREED_snp_tart_cherry_a_Pp4_02960827	4	2960935	No	No
ss490552466	RosBREED_snp_sweet_cherry_Pp4_02961208	4	2961316	No	No
ss490547783	RosBREED_snp_tart_cherry_f_Pp3_02966139	3	3827137	No	No
ss490545589	RosBREED_snp_sweet_cherry_Pp1_02967004	1	2966804	Yes	No
ss490551006	RosBREED_snp_tart_cherry_a_Pp8_02976359	8	2974547	No	No
ss490545771	RosBREED_snp_tart_cherry_f_Pp1_02977194	1	2976994	No	No
ss490548873	RosBREED_snp_sweet_cherry_Pp2_02978259	2	4723781	No	No
ss490553802	RosBREED_snp_sweet_cherry_Pp5_02980171	5	2980155	No	No
ss490557818	RosBREED_snp_sweet_cherry_Pp8_02986553	8	2984741	No	No
ss490545591	RosBREED_snp_sweet_cherry_Pp1_02989937	1	2989737	No	No
ss490551155	RosBREED_snp_sweet_cherry_Pp3_02990805	3	3851803	No	No
ss490552469	RosBREED_snp_sweet_cherry_Pp4_02991481	4	2991589	No	No
ss490551159	RosBREED_snp_sweet_cherry_Pp3_03002706	3	3863687	No	No
ss490559121	RosCOS1523-098_snp_sweet_cherry_Pp1_03013675	1	3013595	No	No
ss490552471	RosBREED_snp_sweet_cherry_Pp4_03018468	4	3018576	No	No
ss490549641	RosBREED_snp_tart_cherry_f_Pp6_03021553	6	2187362	No	No
ss490545594	RosBREED_snp_sweet_cherry_Pp1_03030908	1	3030709	Yes	No
ss490551163	RosBREED_snp_sweet_cherry_Pp3_03031015	3	3891996	Yes	Yes
ss490553805	RosBREED_snp_sweet_cherry_Pp5_03042185	5	3042169	No	No
ss490555124	RosBREED_snp_sweet_cherry_Pp6_03044031	6	2164884	No	No
ss490549024	RosBREED_snp_tart_cherry_f_Pp5_03060975	5	3060958	No	No
ss490557821	RosBREED_snp_sweet_cherry_Pp8_03062177	8	3060365	Yes	No
ss490551010	RosBREED_snp_tart_cherry_f_Pp8_03065380	8	3063568	No	No
ss490548437	RosBREED_snp_tart_cherry_f_Pp4_03068652	4	3068760	No	No
ss490552474	RosBREED_snp_sweet_cherry_Pp4_03072387	4	3072495	No	No
ss490548877	RosBREED_snp_sweet_cherry_Pp2_03083271	2	4828793	No	No
ss490551167	RosBREED_snp_sweet_cherry_Pp3_03086237	3	3947217	No	No
ss490549645	RosBREED_snp_tart_cherry_f_Pp6_03105698	6	2103217	No	No
ss490555127	RosBREED_snp_sweet_cherry_Pp6_03112900	6	2096015	No	No
ss490557824	RosBREED_snp_sweet_cherry_Pp8_03116384	8	3114572	Yes	No
ss490545775	RosBREED_snp_tart_cherry_a_Pp1_03120655	1	3120456	No	No
ss490548881	RosBREED_snp_sweet_cherry_Pp2_03132577	2	4878100	No	No
ss490556497	RosBREED_snp_sweet_cherry_Pp7_03136201	7	1699350	No	No
ss490548441	RosBREED_snp_tart_cherry_a_Pp4_03136281	4	3136389	Yes	No
ss490551171	RosBREED_snp_sweet_cherry_Pp3_03136656	3	3997636	Yes	No
ss490545597	RosBREED_snp_sweet_cherry_Pp1_03137813	1	3137574	Yes	No
ss490547041	RosBREED_snp_tart_cherry_a_Pp2_03140319	2	4885842	No	No
ss490553808	RosBREED_snp_sweet_cherry_Pp5_03142214	5	3142197	No	No
ss490552477	RosBREED_snp_sweet_cherry_Pp4_03146679	4	3146785	No	No
ss490555130	RosBREED_snp_sweet_cherry_Pp6_03160268	6	2048647	No	No
ss490551175	RosBREED_snp_sweet_cherry_Pp3_03161286	3	4022266	Yes	No
ss490556500	RosBREED_snp_sweet_cherry_Pp7_03167597	7	1667954	No	No
ss490557827	RosBREED_snp_sweet_cherry_Pp8_03171899	8	3170088	No	No
ss490548884	RosBREED_snp_sweet_cherry_Pp2_03174624	2	4920147	No	No
ss490547787	RosBREED_snp_tart_cherry_a_Pp3_03177474	3	4038454	No	No
ss490551179	RosBREED_snp_sweet_cherry_Pp3_03178549	3	4039529	Yes	No
ss490555133	RosBREED_snp_sweet_cherry_Pp6_03186524	6	2022391	No	No
ss490548445	RosBREED_snp_tart_cherry_f_Pp4_03188480	4	3188586	No	No
ss490545600	RosBREED_snp_sweet_cherry_Pp1_03190565	1	3190326	No	No
ss490553811	RosBREED_snp_sweet_cherry_Pp5_03193567	5	3193818	Yes	No
ss490551183	RosBREED_snp_sweet_cherry_Pp3_03196604	3	4057584	No	No
ss490552480	RosBREED_snp_sweet_cherry_Pp4_03200895	4	3200950	No	No
ss490551187	RosBREED_snp_sweet_cherry_Pp3_03219782	3	4080759	No	No
ss490545603	RosBREED_snp_sweet_cherry_Pp1_03222806	1	3222567	No	No
ss490548888	RosBREED_snp_sweet_cherry_Pp2_03229768	2	4975291	Yes	No
ss490557830	RosBREED_snp_sweet_cherry_Pp8_03230875	8	3229064	No	No
ss490549649	RosBREED_snp_tart_cherry_a_Pp6_03233671	6	1975244	No	No
ss490555136	RosBREED_snp_sweet_cherry_Pp6_03235628	6	1973287	No	No
ss490552483	RosBREED_snp_sweet_cherry_Pp4_03238927	4	3238982	Yes	No
ss490551191	RosBREED_snp_sweet_cherry_Pp3_03239183	3	4100160	No	No
ss490547791	RosBREED_snp_tart_cherry_a_Pp3_03241000	3	4101977	No	No
ss490551014	RosBREED_snp_tart_cherry_f_Pp8_03242288	8	3240477	No	No
ss490556503	RosBREED_snp_sweet_cherry_Pp7_03245230	7	1590321	No	No
ss490553814	RosBREED_snp_sweet_cherry_Pp5_03248658	5	3248909	No	No
ss490545606	RosBREED_snp_sweet_cherry_Pp1_03256420	1	3256181	Yes	No
ss490547795	RosBREED_snp_tart_cherry_f_Pp3_03259698	3	4120675	No	No
ss490545779	RosBREED_snp_tart_cherry_f_Pp1_03271516	1	3271277	No	No
ss490545609	RosBREED_snp_sweet_cherry_Pp1_03272484	1	3272245	Yes	Yes
ss490552486	RosBREED_snp_sweet_cherry_Pp4_03272647	4	3272702	No	No
ss490555139	RosBREED_snp_sweet_cherry_Pp6_03275946	6	1932969	No	No
ss490551195	RosBREED_snp_sweet_cherry_Pp3_03277445	3	4138422	No	No
ss490550401	RosBREED_snp_tart_cherry_f_Pp7_03285162	7	1550389	No	No
ss490547045	RosBREED_snp_tart_cherry_a_Pp2_03286394	2	5031917	No	No
ss490557833	RosBREED_snp_sweet_cherry_Pp8_03293689	8	3291879	No	No
ss490553817	RosBREED_snp_sweet_cherry_Pp5_03299986	5	3300237	Yes	No
ss490551199	RosBREED_snp_sweet_cherry_Pp3_03300749	3	4161726	Yes	No
ss490552489	RosBREED_snp_sweet_cherry_Pp4_03307526	4	3307581	Yes	No
ss490555142	RosBREED_snp_sweet_cherry_Pp6_03312788	6	1896127	No	No
ss490545613	RosBREED_snp_sweet_cherry_Pp1_03317306	1	3317069	No	No
ss490547799	RosBREED_snp_tart_cherry_a_Pp3_03318355	3	4179332	No	No
ss490549653	RosBREED_snp_tart_cherry_f_Pp6_03319655	6	1889260	No	No
ss490548449	RosBREED_snp_tart_cherry_a_Pp4_03323871	4	3323926	No	No
ss490551203	RosBREED_snp_sweet_cherry_Pp3_03326770	3	4187747	No	No
ss490556506	RosBREED_snp_sweet_cherry_Pp7_03327583	7	1507968	No	No
ss490545783	RosBREED_snp_tart_cherry_f_Pp1_03335284	1	3335047	No	No
ss490548454	RosBREED_snp_tart_cherry_f_Pp4_03340311	4	3340366	No	No
ss490545616	RosBREED_snp_sweet_cherry_Pp1_03348164	1	3347927	Yes	Yes
ss490551207	RosBREED_snp_sweet_cherry_Pp3_03349273	3	4210250	No	No
ss490552492	RosBREED_snp_sweet_cherry_Pp4_03351621	4	3351676	No	No
ss490557836	RosBREED_snp_sweet_cherry_Pp8_03356133	8	3354323	No	No
ss490551211	RosBREED_snp_sweet_cherry_Pp3_03364280	3	4225257	No	No
ss490545619	RosBREED_snp_sweet_cherry_Pp1_03367813	1	3367576	Yes	No
ss490556509	RosBREED_snp_sweet_cherry_Pp7_03371324	7	1464227	No	No
ss490550405	RosBREED_snp_tart_cherry_f_Pp7_03373573	7	1461978	No	No
ss490551214	RosBREED_snp_sweet_cherry_Pp3_03381176	3	4242153	No	No
ss490553820	RosBREED_snp_sweet_cherry_Pp5_03392499	5	3392751	No	No
ss490549028	RosBREED_snp_tart_cherry_f_Pp5_03394531	5	3394783	No	No
ss490549032	RosBREED_snp_tart_cherry_a_Pp5_03395252	5	3395504	No	No
ss490548892	RosBREED_snp_sweet_cherry_Pp2_03396708	2	5142232	Yes	No
ss490555145	RosBREED_snp_sweet_cherry_Pp6_03396861	6	1812054	No	No
ss490557839	RosBREED_snp_sweet_cherry_Pp8_03401629	8	3399819	No	No
ss490552495	RosBREED_snp_sweet_cherry_Pp4_03402014	4	3402069	Yes	Yes
ss490545622	RosBREED_snp_sweet_cherry_Pp1_03405097	1	3404860	No	No
ss490556512	RosBREED_snp_sweet_cherry_Pp7_03409490	7	1426061	No	No
ss490545787	RosBREED_snp_tart_cherry_f_Pp1_03410968	1	3410731	No	No
ss490555147	RosBREED_snp_sweet_cherry_Pp6_03425466	6	1783449	Yes	No
ss490552497	RosBREED_snp_sweet_cherry_Pp4_03429627	4	3429682	No	No
ss490548896	RosBREED_snp_sweet_cherry_Pp2_03429743	2	5175267	Yes	No
ss490549657	RosBREED_snp_tart_cherry_a_Pp6_03432275	6	1776640	No	No
ss490545625	RosBREED_snp_sweet_cherry_Pp1_03438841	1	3438604	Yes	No
ss490550409	RosBREED_snp_tart_cherry_a_Pp7_03444237	7	1391314	No	No
ss490556515	RosBREED_snp_sweet_cherry_Pp7_03449741	7	1385810	No	No
ss490545791	RosBREED_snp_tart_cherry_a_Pp1_03452548	1	3452311	No	No
ss490552500	RosBREED_snp_sweet_cherry_Pp4_03459725	4	3459780	No	No
ss490553823	RosBREED_snp_sweet_cherry_Pp5_03464400	5	3464651	Yes	No
ss490559270	RosCOS2380-161_snp_sweet_cherry_Pp5_03464457	5	3464827	Yes	No
ss490559267	RosCOS2380-101_snp_sweet_cherry_Pp5_03464517	5	3464888	Yes	No
ss490551218	RosBREED_snp_sweet_cherry_Pp3_03466624	3	4327510	No	No
ss490559156	RosCOS1551-132_snp_sweet_cherry_Pp5_03469706	5	3469957	Yes	No
ss490545628	RosBREED_snp_sweet_cherry_Pp1_03470086	1	3469849	Yes	No
ss490553826	RosBREED_snp_sweet_cherry_Pp5_03470183	5	3470434	No	No
ss490552503	RosBREED_snp_sweet_cherry_Pp4_03474874	4	3474929	No	No
ss490555150	RosBREED_snp_sweet_cherry_Pp6_03477289	6	1731626	No	No
ss490549661	RosBREED_snp_tart_cherry_f_Pp6_03478095	6	1730820	No	No
ss490548900	RosBREED_snp_sweet_cherry_Pp2_03488474	2	5233998	Yes	No
ss490553829	RosBREED_snp_sweet_cherry_Pp5_03492263	5	3492514	Yes	No
ss490547803	RosBREED_snp_tart_cherry_a_Pp3_03501764	3	4362650	No	No
ss490551222	RosBREED_snp_sweet_cherry_Pp3_03509528	3	4370414	No	No
ss490545631	RosBREED_snp_sweet_cherry_Pp1_03511935	1	3511698	Yes	No
ss490549036	RosBREED_snp_tart_cherry_f_Pp5_03513593	5	3513843	No	No
ss490547807	RosBREED_snp_tart_cherry_f_Pp3_03524001	3	4384887	No	No
ss490556518	RosBREED_snp_sweet_cherry_Pp7_03526027	7	1309524	No	No
ss490553832	RosBREED_snp_sweet_cherry_Pp5_03526608	5	3526858	Yes	Yes
ss490551226	RosBREED_snp_sweet_cherry_Pp3_03530651	3	4391537	No	No
ss490553835	RosBREED_snp_sweet_cherry_Pp5_03536126	5	3536376	No	No
ss490545634	RosBREED_snp_sweet_cherry_Pp1_03541276	1	3541041	No	No
ss490552506	RosBREED_snp_sweet_cherry_Pp4_03550632	4	3550687	No	No
ss490553838	RosBREED_snp_sweet_cherry_Pp5_03557553	5	3557803	No	No
ss490545795	RosBREED_snp_tart_cherry_f_Pp1_03563052	1	3562818	No	No
ss490548458	RosBREED_snp_tart_cherry_f_Pp4_03564153	4	3564208	No	No
ss490551230	RosBREED_snp_sweet_cherry_Pp3_03564561	3	4425447	No	No
ss490548462	RosBREED_snp_tart_cherry_a_Pp4_03565023	4	3565078	No	No
ss490545637	RosBREED_snp_sweet_cherry_Pp1_03565104	1	3564870	No	No
ss490557842	RosBREED_snp_sweet_cherry_Pp8_03584033	8	3582164	No	No
ss490552509	RosBREED_snp_sweet_cherry_Pp4_03588507	4	3588562	No	No
ss490551234	RosBREED_snp_sweet_cherry_Pp3_03593732	3	4454618	Yes	No
ss490555153	RosBREED_snp_sweet_cherry_Pp6_03595211	6	1614617	No	No
ss490545799	RosBREED_snp_tart_cherry_a_Pp1_03595887	1	3595653	No	No
ss490553841	RosBREED_snp_sweet_cherry_Pp5_03596410	5	3596982	No	No
ss490545640	RosBREED_snp_sweet_cherry_Pp1_03598182	1	3597948	No	No
ss490556521	RosBREED_snp_sweet_cherry_Pp7_03603421	7	1232130	No	No
ss490549040	RosBREED_snp_tart_cherry_a_Pp5_03627844	5	3628415	Yes	No
ss490553844	RosBREED_snp_sweet_cherry_Pp5_03631504	5	3632075	No	No
ss490551238	RosBREED_snp_sweet_cherry_Pp3_03633186	3	4494072	No	No
ss490552511	RosBREED_snp_sweet_cherry_Pp4_03634804	4	3634858	No	No
ss490553847	RosBREED_snp_sweet_cherry_Pp5_03644242	5	3644814	Yes	No
ss490547811	RosBREED_snp_tart_cherry_a_Pp3_03644850	3	4505736	No	No
ss490545643	RosBREED_snp_sweet_cherry_Pp1_03646156	1	3645922	No	No
ss490551242	RosBREED_snp_sweet_cherry_Pp3_03650066	3	4510952	No	No
ss490549043	RosBREED_snp_tart_cherry_f_Pp5_03655549	5	3656121	No	No
ss490553850	RosBREED_snp_sweet_cherry_Pp5_03657812	5	3658384	No	No
ss490556524	RosBREED_snp_sweet_cherry_Pp7_03659705	7	1175846	No	No
ss490552514	RosBREED_snp_sweet_cherry_Pp4_03671803	4	3671857	No	No
ss490550413	RosBREED_snp_tart_cherry_f_Pp7_03680264	7	1155287	No	No
ss490551246	RosBREED_snp_sweet_cherry_Pp3_03681562	3	4542448	Yes	Yes
ss490545646	RosBREED_snp_sweet_cherry_Pp1_03683691	1	3683458	No	No
ss490547815	RosBREED_snp_tart_cherry_f_Pp3_03686265	3	4547151	No	No
ss490556527	RosBREED_snp_sweet_cherry_Pp7_03689363	7	1146188	No	No
ss490551250	RosBREED_snp_sweet_cherry_Pp3_03692734	3	4553620	No	No
ss490553853	RosBREED_snp_sweet_cherry_Pp5_03695755	5	3696326	Yes	No
ss490548466	RosBREED_snp_tart_cherry_a_Pp4_03707179	4	3707233	No	No
ss490551254	RosBREED_snp_sweet_cherry_Pp3_03711628	3	4572514	No	No
ss490552517	RosBREED_snp_sweet_cherry_Pp4_03716266	4	3716320	No	No
ss490545649	RosBREED_snp_sweet_cherry_Pp1_03727172	1	3726940	No	No
ss490553856	RosBREED_snp_sweet_cherry_Pp5_03731884	5	3732454	Yes	No
ss490551258	RosBREED_snp_sweet_cherry_Pp3_03737224	3	4598110	No	No
ss490557845	RosBREED_snp_sweet_cherry_Pp8_03745450	8	3743581	Yes	Yes
ss490545652	RosBREED_snp_sweet_cherry_Pp1_03745784	1	3745551	No	No
ss490553859	RosBREED_snp_sweet_cherry_Pp5_03748915	5	3749485	No	No
ss490549047	RosBREED_snp_tart_cherry_f_Pp5_03752377	5	3752947	No	No
ss490552521	RosBREED_snp_sweet_cherry_Pp4_03752467	4	3752521	No	No
ss490548470	RosBREED_snp_tart_cherry_f_Pp4_03754482	4	3754536	No	No
ss490553862	RosBREED_snp_sweet_cherry_Pp5_03763763	5	3764333	No	No
ss490548904	RosBREED_snp_sweet_cherry_Pp2_03767501	2	5513025	No	No
ss490553865	RosBREED_snp_sweet_cherry_Pp5_03767786	5	3768356	Yes	No
ss490547049	RosBREED_snp_tart_cherry_f_Pp2_03767817	2	5513341	No	No
ss490555157	RosBREED_snp_sweet_cherry_Pp6_03778730	6	1431098	No	No
ss490552523	RosBREED_snp_sweet_cherry_Pp4_03790418	4	3790473	No	No
ss490552526	RosBREED_snp_sweet_cherry_Pp4_03790729	4	3790784	No	No
ss490559273	RosCOS2386-053_snp_sweet_cherry_Pp3_03792159	3	4653044	No	No
ss490559277	RosCOS2386-454_snp_sweet_cherry_Pp3_03792552	3	4653437	Yes	No
ss490545655	RosBREED_snp_sweet_cherry_Pp1_03795271	1	3795041	No	No
ss490555160	RosBREED_snp_sweet_cherry_Pp6_03811316	6	1398512	No	No
ss490557848	RosBREED_snp_sweet_cherry_Pp8_03811659	8	3809790	No	No
ss490551018	RosBREED_snp_tart_cherry_f_Pp8_03813179	8	3811310	No	No
ss490547819	RosBREED_snp_tart_cherry_a_Pp3_03814517	3	4675402	No	No
ss490551262	RosBREED_snp_sweet_cherry_Pp3_03820252	3	4681136	No	No
ss490552529	RosBREED_snp_sweet_cherry_Pp4_03839481	4	3839537	No	No
ss490555163	RosBREED_snp_sweet_cherry_Pp6_03847179	6	1362649	No	No
ss490545803	RosBREED_snp_tart_cherry_a_Pp1_03850920	1	3850690	No	No
ss490545658	RosBREED_snp_sweet_cherry_Pp1_03851976	1	3851746	Yes	No
ss490550417	RosBREED_snp_tart_cherry_a_Pp7_03860867	7	974683	No	No
ss490553868	RosBREED_snp_sweet_cherry_Pp5_03864042	5	3864612	No	No
ss490549051	RosBREED_snp_tart_cherry_f_Pp5_03866950	5	3867520	No	No
ss490552532	RosBREED_snp_sweet_cherry_Pp4_03868462	4	3868518	Yes	Yes
ss490545660	RosBREED_snp_sweet_cherry_Pp1_03878541	1	3878311	No	No
ss490555166	RosBREED_snp_sweet_cherry_Pp6_03885153	6	1324675	No	No
ss490556530	RosBREED_snp_sweet_cherry_Pp7_03889756	7	945794	No	No
ss490548474	RosBREED_snp_tart_cherry_a_Pp4_03892248	4	3892304	No	No
ss490549665	RosBREED_snp_tart_cherry_f_Pp6_03892983	6	1316845	No	No
ss490557851	RosBREED_snp_sweet_cherry_Pp8_03894390	8	3892521	Yes	No
ss490547053	RosBREED_snp_tart_cherry_a_Pp2_03897197	2	5642241	No	No
ss490556533	RosBREED_snp_sweet_cherry_Pp7_03901830	7	933720	No	No
ss490549055	RosBREED_snp_tart_cherry_f_Pp5_03909319	5	3909890	No	No
ss490559372	RosCOS3322-362_snp_sweet_cherry_Pp6_03912624	6	1297122	No	No
ss490553871	RosBREED_snp_sweet_cherry_Pp5_03917338	5	3917909	No	No
ss490552535	RosBREED_snp_sweet_cherry_Pp4_03918035	4	3918091	No	No
ss490548908	RosBREED_snp_sweet_cherry_Pp2_03919954	2	5664999	No	No
ss490555169	RosBREED_snp_sweet_cherry_Pp6_03920291	6	1289537	Yes	No
ss490549668	RosBREED_snp_tart_cherry_a_Pp6_03921624	6	1288204	No	No
ss490551267	RosBREED_snp_sweet_cherry_Pp3_03927957	3	4788841	Yes	No
ss490552538	RosBREED_snp_sweet_cherry_Pp4_03950730	4	3950786	No	No
ss490555172	RosBREED_snp_sweet_cherry_Pp6_03973271	6	1236557	Yes	No
ss490548478	RosBREED_snp_tart_cherry_f_Pp4_03982806	4	3982862	No	No
ss490551271	RosBREED_snp_sweet_cherry_Pp3_03986945	3	4847829	No	No
ss490547822	RosBREED_snp_tart_cherry_a_Pp3_03988721	3	4849605	No	No
ss490557854	RosBREED_snp_sweet_cherry_Pp8_03993707	8	3991839	Yes	No
ss490553874	RosBREED_snp_sweet_cherry_Pp5_04005643	5	4006302	No	No
ss490545663	RosBREED_snp_sweet_cherry_Pp1_04007222	1	4006992	No	No
ss490550421	RosBREED_snp_tart_cherry_f_Pp7_04009575	7	825975	No	No
ss490551275	RosBREED_snp_sweet_cherry_Pp3_04016810	3	4877694	Yes	Yes
ss490556536	RosBREED_snp_sweet_cherry_Pp7_04027032	7	808520	No	No
ss490553877	RosBREED_snp_sweet_cherry_Pp5_04028824	5	4029483	Yes	Yes
ss490545666	RosBREED_snp_sweet_cherry_Pp1_04032199	1	4031969	No	No
ss490552541	RosBREED_snp_sweet_cherry_Pp4_04032745	4	4032802	No	No
ss490551279	RosBREED_snp_sweet_cherry_Pp3_04034913	3	4895797	No	No
ss490548912	RosBREED_snp_sweet_cherry_Pp2_04034925	2	5779972	No	No
ss490557857	RosBREED_snp_sweet_cherry_Pp8_04041993	8	4040124	Yes	No
ss490549672	RosBREED_snp_tart_cherry_f_Pp6_04047346	6	1162482	No	No
ss490555175	RosBREED_snp_sweet_cherry_Pp6_04050337	6	1159490	Yes	Yes
ss490548482	RosBREED_snp_tart_cherry_a_Pp4_04053534	4	4053591	No	No
ss490555178	RosBREED_snp_sweet_cherry_Pp6_04054442	6	1155384	Yes	Yes
ss490545669	RosBREED_snp_sweet_cherry_Pp1_04060714	1	4060484	No	No
ss490545807	RosBREED_snp_tart_cherry_f_Pp1_04061597	1	4061367	No	No
ss490551022	RosBREED_snp_tart_cherry_f_Pp8_04062434	8	4060565	No	No
ss490552545	RosBREED_snp_sweet_cherry_Pp4_04067478	4	4067535	No	No
ss490551283	RosBREED_snp_sweet_cherry_Pp3_04068080	3	4928964	No	No
ss490551287	RosBREED_snp_sweet_cherry_Pp3_04082290	3	4943174	No	No
ss490545672	RosBREED_snp_sweet_cherry_Pp1_04104373	1	4104143	No	No
ss490552548	RosBREED_snp_sweet_cherry_Pp4_04111422	4	4111406	No	No
ss490556540	RosBREED_snp_sweet_cherry_Pp7_04119620	7	715931	No	No
ss490551292	RosBREED_snp_sweet_cherry_Pp3_04123843	3	4984727	No	No
ss490545675	RosBREED_snp_sweet_cherry_Pp1_04135801	1	4135570	Yes	Yes
ss490547825	RosBREED_snp_tart_cherry_a_Pp3_04138750	3	4999634	Yes	Yes
ss490551296	RosBREED_snp_sweet_cherry_Pp3_04145092	3	5005976	No	No
ss490548486	RosBREED_snp_tart_cherry_f_Pp4_04153608	4	4153593	No	No
ss490555181	RosBREED_snp_sweet_cherry_Pp6_04156401	6	1053300	No	No
ss490552549	RosBREED_snp_sweet_cherry_Pp4_04162846	4	4162831	Yes	No
ss490556543	RosBREED_snp_sweet_cherry_Pp7_04165230	7	670321	No	No
ss490551300	RosBREED_snp_sweet_cherry_Pp3_04165992	3	5026876	No	No
ss490553880	RosBREED_snp_sweet_cherry_Pp5_04172427	5	4173087	No	No
ss490555184	RosBREED_snp_sweet_cherry_Pp6_04179655	6	1030046	No	No
ss490549059	RosBREED_snp_tart_cherry_f_Pp5_04181905	5	4182565	No	No
ss490553883	RosBREED_snp_sweet_cherry_Pp5_04185595	5	4186255	Yes	No
ss490552552	RosBREED_snp_sweet_cherry_Pp4_04196510	4	4196495	Yes	Yes
ss490551305	RosBREED_snp_sweet_cherry_Pp3_04197714	3	5058598	Yes	Yes
ss490545678	RosBREED_snp_sweet_cherry_Pp1_04203096	1	4202865	No	No
ss490555188	RosBREED_snp_sweet_cherry_Pp6_04205051	6	1004650	No	No
ss490553886	RosBREED_snp_sweet_cherry_Pp5_04216857	5	4217517	No	No
ss490556546	RosBREED_snp_sweet_cherry_Pp7_04221881	7	613670	No	No
ss490548490	RosBREED_snp_tart_cherry_a_Pp4_04223876	4	4223861	No	No
ss490553889	RosBREED_snp_sweet_cherry_Pp5_04224263	5	4224923	No	No
ss490547829	RosBREED_snp_tart_cherry_a_Pp3_04224596	3	5085480	No	No
ss490551309	RosBREED_snp_sweet_cherry_Pp3_04225721	3	5086605	Yes	No
ss490548916	RosBREED_snp_sweet_cherry_Pp2_04230797	2	5975842	Yes	Yes
ss490548494	RosBREED_snp_tart_cherry_f_Pp4_04233231	4	4233216	No	No
ss490555191	RosBREED_snp_sweet_cherry_Pp6_04235065	6	974636	No	No
ss490549676	RosBREED_snp_tart_cherry_a_Pp6_04235306	6	974395	No	No
ss490552556	RosBREED_snp_sweet_cherry_Pp4_04236021	4	4236006	No	No
ss490547057	RosBREED_snp_tart_cherry_f_Pp2_04236978	2	5982022	No	No
ss490559144	RosCOS1540-058_snp_sweet_cherry_Pp6_04244522	6	965065	Yes	Yes
ss490553892	RosBREED_snp_sweet_cherry_Pp5_04259158	5	4259818	No	No
ss490552559	RosBREED_snp_sweet_cherry_Pp4_04261751	4	4261736	No	No
ss490556549	RosBREED_snp_sweet_cherry_Pp7_04261930	7	573620	Yes	No
ss490551313	RosBREED_snp_sweet_cherry_Pp3_04264005	3	5124888	No	No
ss490545681	RosBREED_snp_sweet_cherry_Pp1_04266188	1	4265957	No	No
ss490555194	RosBREED_snp_sweet_cherry_Pp6_04267850	6	941939	No	No
ss490545811	RosBREED_snp_tart_cherry_f_Pp1_04273763	1	4273532	No	No
ss490551317	RosBREED_snp_sweet_cherry_Pp3_04279048	3	5139931	No	No
ss490555197	RosBREED_snp_sweet_cherry_Pp6_04290926	6	918863	No	No
ss490556552	RosBREED_snp_sweet_cherry_Pp7_04291052	7	543975	No	No
ss490545685	RosBREED_snp_sweet_cherry_Pp1_04292905	1	4292674	Yes	No
ss490547833	RosBREED_snp_tart_cherry_a_Pp3_04298083	3	5158966	No	No
ss490551321	RosBREED_snp_sweet_cherry_Pp3_04301861	3	5162744	No	No
ss490553895	RosBREED_snp_sweet_cherry_Pp5_04302944	5	4303604	Yes	No
ss490545814	RosBREED_snp_tart_cherry_a_Pp1_04307615	1	4307384	No	No
ss490551027	RosBREED_snp_tart_cherry_f_Pp8_04308720	8	4306851	No	No
ss490549063	RosBREED_snp_tart_cherry_f_Pp5_04312528	5	4313188	No	No
ss490555200	RosBREED_snp_sweet_cherry_Pp6_04315623	6	894166	Yes	No
ss490545689	RosBREED_snp_sweet_cherry_Pp1_04322404	1	4322173	Yes	Yes
ss490550425	RosBREED_snp_tart_cherry_f_Pp7_04325090	7	509938	No	No
ss490559127	RosCOS1533-077_snp_sweet_cherry_Pp4_04329962	4	4329947	Yes	No
ss490549680	RosBREED_snp_tart_cherry_a_Pp6_04331813	6	877976	Yes	No
ss490551325	RosBREED_snp_sweet_cherry_Pp3_04334085	3	5194968	Yes	No
ss490557860	RosBREED_snp_sweet_cherry_Pp8_04336694	8	4334825	Yes	No
ss490556555	RosBREED_snp_sweet_cherry_Pp7_04339486	7	495543	No	No
ss490553898	RosBREED_snp_sweet_cherry_Pp5_04345439	5	4346099	No	No
ss490555203	RosBREED_snp_sweet_cherry_Pp6_04346219	6	863570	No	No
ss490548498	RosBREED_snp_tart_cherry_a_Pp4_04351322	4	4351307	No	No
ss490552562	RosBREED_snp_sweet_cherry_Pp4_04353195	4	4353180	Yes	Yes
ss490548920	RosBREED_snp_sweet_cherry_Pp2_04354053	2	6099098	Yes	No
ss490545693	RosBREED_snp_sweet_cherry_Pp1_04354807	1	4354576	Yes	No
ss490553901	RosBREED_snp_sweet_cherry_Pp5_04357749	5	4358409	Yes	Yes
ss490553904	RosBREED_snp_sweet_cherry_Pp5_04364171	5	4364831	No	No
ss490555206	RosBREED_snp_sweet_cherry_Pp6_04365392	6	844398	No	No
ss490556558	RosBREED_snp_sweet_cherry_Pp7_04379261	7	455768	No	No
ss490557863	RosBREED_snp_sweet_cherry_Pp8_04390775	8	4388906	No	No
ss490552565	RosBREED_snp_sweet_cherry_Pp4_04392559	4	4392544	Yes	No
ss490555209	RosBREED_snp_sweet_cherry_Pp6_04408866	6	800924	Yes	No
ss490551329	RosBREED_snp_sweet_cherry_Pp3_04412801	3	5273684	No	No
ss490553907	RosBREED_snp_sweet_cherry_Pp5_04413731	5	4414391	Yes	Yes
ss490549067	RosBREED_snp_tart_cherry_f_Pp5_04415391	5	4416051	No	No
ss490552567	RosBREED_snp_sweet_cherry_Pp4_04433804	4	4433789	No	No
ss490556561	RosBREED_snp_sweet_cherry_Pp7_04439745	7	395284	No	No
ss490548502	RosBREED_snp_tart_cherry_f_Pp4_04439901	4	4439886	No	No
ss490549684	RosBREED_snp_tart_cherry_f_Pp6_04446795	6	762995	No	No
ss490551333	RosBREED_snp_sweet_cherry_Pp3_04450769	3	5311652	Yes	Yes
ss490557866	RosBREED_snp_sweet_cherry_Pp8_04455031	8	4453161	No	No
ss490545698	RosBREED_snp_sweet_cherry_Pp1_04455379	1	5419165	No	No
ss490555212	RosBREED_snp_sweet_cherry_Pp6_04461568	6	748222	No	No
ss490559378	RosCOS3342-211_snp_sweet_cherry_Pp7_04466543	7	368284	Yes	No
ss490559416	RosCOS3729-417_snp_sweet_cherry_Pp7_04467254	7	367570	Yes	No
ss490551337	RosBREED_snp_sweet_cherry_Pp3_04468725	3	5329608	Yes	No
ss490552570	RosBREED_snp_sweet_cherry_Pp4_04471205	4	4471190	Yes	No
ss490555215	RosBREED_snp_sweet_cherry_Pp6_04479747	6	730043	No	No
ss490550429	RosBREED_snp_tart_cherry_a_Pp7_04485091	7	349938	No	No
ss490553910	RosBREED_snp_sweet_cherry_Pp5_04486238	5	4486899	Yes	No
ss490545702	RosBREED_snp_sweet_cherry_Pp1_04487151	1	5387393	No	No
ss490557869	RosBREED_snp_sweet_cherry_Pp8_04491335	8	4489875	Yes	No
ss490545706	RosBREED_snp_sweet_cherry_Pp1_04506787	1	5367758	No	No
ss490552573	RosBREED_snp_sweet_cherry_Pp4_04511027	4	4511012	Yes	Yes
ss490556564	RosBREED_snp_sweet_cherry_Pp7_04512337	7	322692	No	No
ss490553913	RosBREED_snp_sweet_cherry_Pp5_04520734	5	4521395	No	No
ss490550433	RosBREED_snp_tart_cherry_f_Pp7_04523701	7	311328	No	No
ss490549688	RosBREED_snp_tart_cherry_a_Pp6_04524297	6	685493	No	No
ss490555218	RosBREED_snp_sweet_cherry_Pp6_04524851	6	684939	No	No
ss490545818	RosBREED_snp_tart_cherry_f_Pp1_04525466	1	5349079	No	No
ss490548505	RosBREED_snp_tart_cherry_f_Pp4_04525916	4	4525901	No	No
ss490545710	RosBREED_snp_sweet_cherry_Pp1_04536496	1	5338049	No	No
ss490551031	RosBREED_snp_tart_cherry_a_Pp8_04541085	8	4539625	No	No
ss490552576	RosBREED_snp_sweet_cherry_Pp4_04551204	4	4551189	Yes	No
ss490545822	RosBREED_snp_tart_cherry_a_Pp1_04552537	1	5322008	No	No
ss490553916	RosBREED_snp_sweet_cherry_Pp5_04556601	5	4557262	No	No
ss490549692	RosBREED_snp_tart_cherry_f_Pp6_04556774	6	653016	No	No
ss490551341	RosBREED_snp_sweet_cherry_Pp3_04561653	3	5422535	No	No
ss490557872	RosBREED_snp_sweet_cherry_Pp8_04563530	8	4562070	Yes	Yes
ss490555221	RosBREED_snp_sweet_cherry_Pp6_04570537	6	639253	No	No
ss490559471	RosCOS3819-166_snp_sweet_cherry_Pp3_04571814	3	5432343	Yes	Yes
ss490559474	RosCOS3819-242_snp_sweet_cherry_Pp3_04571890	3	5432419	No	No
ss490551345	RosBREED_snp_sweet_cherry_Pp3_04578225	3	5438754	No	No
ss490549696	RosBREED_snp_tart_cherry_a_Pp6_04578576	6	631214	No	No
ss490548509	RosBREED_snp_tart_cherry_a_Pp4_04580854	4	4580839	Yes	No
ss490545714	RosBREED_snp_sweet_cherry_Pp1_04582994	1	5291551	No	No
ss490552579	RosBREED_snp_sweet_cherry_Pp4_04588786	4	4588771	No	No
ss490556567	RosBREED_snp_sweet_cherry_Pp7_04590280	7	244750	No	No
ss490545718	RosBREED_snp_sweet_cherry_Pp1_04604799	1	5269746	No	No
ss490545826	RosBREED_snp_tart_cherry_a_Pp1_04612635	1	5261910	No	No
ss490557875	RosBREED_snp_sweet_cherry_Pp8_04612786	8	4611326	Yes	Yes
ss490559286	RosCOS2579-487_snp_sweet_cherry_Pp6_04620418	6	4634600	Yes	No
ss490559283	RosCOS2579-485_snp_sweet_cherry_Pp6_04620420	6	4634602	Yes	No
ss490555224	RosBREED_snp_sweet_cherry_Pp6_04631679	6	4645741	No	No
ss490547837	RosBREED_snp_tart_cherry_f_Pp3_04633547	3	5494076	No	No
ss490556570	RosBREED_snp_sweet_cherry_Pp7_04638786	7	196244	No	No
ss490545722	RosBREED_snp_sweet_cherry_Pp1_04644630	1	5229916	No	No
ss490545726	RosBREED_snp_sweet_cherry_Pp1_04655310	1	5219236	No	No
ss490555227	RosBREED_snp_sweet_cherry_Pp6_04660781	6	4674843	No	No
ss490552580	RosBREED_snp_sweet_cherry_Pp4_04673814	4	4673801	No	No
ss490550437	RosBREED_snp_tart_cherry_f_Pp7_04684395	7	150635	No	No
ss490557878	RosBREED_snp_sweet_cherry_Pp8_04688040	8	4686580	No	No
ss490545830	RosBREED_snp_tart_cherry_f_Pp1_04689058	1	5185488	No	No
ss490545730	RosBREED_snp_sweet_cherry_Pp1_04701790	1	5172756	No	No
ss490556573	RosBREED_snp_sweet_cherry_Pp7_04703113	7	131917	No	No
ss490550441	RosBREED_snp_tart_cherry_a_Pp7_04704514	7	130516	No	No
ss490548513	RosBREED_snp_tart_cherry_f_Pp4_04705519	4	4705506	No	No
ss490552583	RosBREED_snp_sweet_cherry_Pp4_04709215	4	4709202	Yes	No
ss490553919	RosBREED_snp_sweet_cherry_Pp5_04710627	5	4711288	Yes	No
ss490552586	RosBREED_snp_sweet_cherry_Pp4_04734748	4	4734735	No	No
ss490555230	RosBREED_snp_sweet_cherry_Pp6_04750037	6	4764097	No	No
ss490555233	RosBREED_snp_sweet_cherry_Pp6_04752661	6	4766721	No	No
ss490553922	RosBREED_snp_sweet_cherry_Pp5_04755463	5	4756124	Yes	Yes
ss490551349	RosBREED_snp_sweet_cherry_Pp3_04755490	3	5616019	No	No
ss490545834	RosBREED_snp_tart_cherry_a_Pp1_04759453	1	5115093	No	No
ss490545734	RosBREED_snp_sweet_cherry_Pp1_04771145	1	5103401	No	No
ss490557881	RosBREED_snp_sweet_cherry_Pp8_04772930	8	4771470	No	No
ss490551035	RosBREED_snp_tart_cherry_f_Pp8_04776110	8	4774650	No	No
ss490548924	RosBREED_snp_sweet_cherry_Pp2_04801902	2	6546946	No	No
ss490549700	RosBREED_snp_tart_cherry_f_Pp6_04803758	6	4817823	No	No
ss490555236	RosBREED_snp_sweet_cherry_Pp6_04806232	6	4820297	Yes	No
ss490555239	RosBREED_snp_sweet_cherry_Pp6_04821607	6	4835672	No	No
ss490549704	RosBREED_snp_tart_cherry_a_Pp6_04824479	6	4838544	No	No
ss490545738	RosBREED_snp_sweet_cherry_Pp1_04826319	1	5048155	No	No
ss490549071	RosBREED_snp_tart_cherry_a_Pp5_04831572	5	4832233	No	No
ss490552589	RosBREED_snp_sweet_cherry_Pp4_04835594	4	4835581	No	No
ss490553925	RosBREED_snp_sweet_cherry_Pp5_04842518	5	4843179	No	No
ss490557884	RosBREED_snp_sweet_cherry_Pp8_04854301	8	4852646	No	No
ss490551039	RosBREED_snp_tart_cherry_a_Pp8_04858931	8	4857276	Yes	No
ss490557887	RosBREED_snp_sweet_cherry_Pp8_04858931	8	4857276	Yes	No
ss490549708	RosBREED_snp_tart_cherry_f_Pp6_04877650	6	4891715	No	No
ss490553929	RosBREED_snp_sweet_cherry_Pp5_04897952	5	4898612	Yes	No
ss490557891	RosBREED_snp_sweet_cherry_Pp8_04898250	8	4896596	Yes	Yes
ss490545838	RosBREED_snp_tart_cherry_a_Pp1_04904130	1	4970345	No	No
ss490545742	RosBREED_snp_sweet_cherry_Pp1_04905651	1	4968824	Yes	No
ss490555242	RosBREED_snp_sweet_cherry_Pp6_04906043	6	4920109	No	No
ss490545842	RosBREED_snp_tart_cherry_f_Pp1_04910966	1	4963509	No	No
ss490551353	RosBREED_snp_sweet_cherry_Pp3_04934519	3	5795048	Yes	No
ss490545746	RosBREED_snp_sweet_cherry_Pp1_04935013	1	4939462	Yes	No
ss490555245	RosBREED_snp_sweet_cherry_Pp6_04935972	6	4950038	Yes	No
ss490547841	RosBREED_snp_tart_cherry_a_Pp3_04940898	3	5801427	No	No
ss490555248	RosBREED_snp_sweet_cherry_Pp6_04951880	6	4965946	Yes	Yes
ss490548928	RosBREED_snp_sweet_cherry_Pp2_04953599	2	6698643	No	No
ss490545750	RosBREED_snp_sweet_cherry_Pp1_04970223	1	4904252	No	No
ss490557894	RosBREED_snp_sweet_cherry_Pp8_04974555	8	4972902	No	No
ss490547061	RosBREED_snp_tart_cherry_a_Pp2_04976130	2	6721173	Yes	Yes
ss490549712	RosBREED_snp_tart_cherry_f_Pp6_04984125	6	4998191	No	No
ss490545754	RosBREED_snp_sweet_cherry_Pp1_04986018	1	4888457	No	No
ss490555251	RosBREED_snp_sweet_cherry_Pp6_04987404	6	5001470	No	No
ss490553932	RosBREED_snp_sweet_cherry_Pp5_04994245	5	4994905	No	No
ss490545758	RosBREED_snp_sweet_cherry_Pp1_05007768	1	4866707	No	No
ss490545846	RosBREED_snp_tart_cherry_f_Pp1_05010822	1	4863653	No	No
ss490552592	RosBREED_snp_sweet_cherry_Pp4_05026586	4	5026574	Yes	No
ss490548932	RosBREED_snp_sweet_cherry_Pp2_05031200	2	6776243	No	No
ss490545762	RosBREED_snp_sweet_cherry_Pp1_05034213	1	4840262	No	No
ss490553935	RosBREED_snp_sweet_cherry_Pp5_05039177	5	5039837	No	No
ss490555254	RosBREED_snp_sweet_cherry_Pp6_05048235	6	5062301	Yes	No
ss490549716	RosBREED_snp_tart_cherry_a_Pp6_05051367	6	5065433	No	No
ss490556576	RosBREED_snp_sweet_cherry_Pp7_05066798	7	5066491	No	No
ss490545766	RosBREED_snp_sweet_cherry_Pp1_05072796	1	4801679	No	No
ss490552595	RosBREED_snp_sweet_cherry_Pp4_05076857	4	5076845	No	No
ss490548517	RosBREED_snp_tart_cherry_f_Pp4_05080095	4	5080083	No	No
ss490549075	RosBREED_snp_tart_cherry_f_Pp5_05081383	5	5082043	No	No
ss490553938	RosBREED_snp_sweet_cherry_Pp5_05099447	5	5100107	No	No
ss490552597	RosBREED_snp_sweet_cherry_Pp4_05099636	4	5099624	Yes	Yes
ss490545770	RosBREED_snp_sweet_cherry_Pp1_05109414	1	4765086	No	No
ss490548521	RosBREED_snp_tart_cherry_a_Pp4_05129187	4	5129175	No	No
ss490549719	RosBREED_snp_tart_cherry_f_Pp6_05137468	6	5151534	Yes	No
ss490553942	RosBREED_snp_sweet_cherry_Pp5_05143453	5	5144113	No	No
ss490555257	RosBREED_snp_sweet_cherry_Pp6_05144986	6	5159052	No	No
ss490552600	RosBREED_snp_sweet_cherry_Pp4_05146041	4	5146029	Yes	No
ss490549723	RosBREED_snp_tart_cherry_f_Pp6_05147974	6	5162040	No	No
ss490545774	RosBREED_snp_sweet_cherry_Pp1_05157044	1	4717456	No	No
ss490556579	RosBREED_snp_sweet_cherry_Pp7_05159488	7	5159181	No	No
ss490551357	RosBREED_snp_sweet_cherry_Pp3_05164054	3	6023852	No	No
ss490550445	RosBREED_snp_tart_cherry_a_Pp7_05165615	7	5165308	No	No
ss490553945	RosBREED_snp_sweet_cherry_Pp5_05167725	5	5168385	No	No
ss490549727	RosBREED_snp_tart_cherry_a_Pp6_05175513	6	5189579	Yes	Yes
ss490545778	RosBREED_snp_sweet_cherry_Pp1_05179411	1	4695088	No	No
ss490548524	RosBREED_snp_tart_cherry_f_Pp4_05182400	4	5182388	No	No
ss490552603	RosBREED_snp_sweet_cherry_Pp4_05187119	4	5187107	No	No
ss490555260	RosBREED_snp_sweet_cherry_Pp6_05194141	6	5208207	No	No
ss490545782	RosBREED_snp_sweet_cherry_Pp1_05212271	1	4662228	Yes	No
ss490552606	RosBREED_snp_sweet_cherry_Pp4_05231853	4	5231841	Yes	No
ss490556582	RosBREED_snp_sweet_cherry_Pp7_05234189	7	5233882	No	No
ss490549078	RosBREED_snp_tart_cherry_f_Pp5_05238673	5	5239719	No	No
ss490553948	RosBREED_snp_sweet_cherry_Pp5_05242696	5	5243741	No	No
ss490548528	RosBREED_snp_tart_cherry_a_Pp4_05246599	4	5246587	No	No
ss490545786	RosBREED_snp_sweet_cherry_Pp1_05246837	1	4627662	No	No
ss490552609	RosBREED_snp_sweet_cherry_Pp4_05258732	4	5258720	No	No
ss490545850	RosBREED_snp_tart_cherry_a_Pp1_05261577	1	4612922	No	No
ss490545790	RosBREED_snp_sweet_cherry_Pp1_05269311	1	4605188	No	No
ss490555263	RosBREED_snp_sweet_cherry_Pp6_05271920	6	5285986	No	No
ss490551361	RosBREED_snp_sweet_cherry_Pp3_05291355	3	6151155	No	No
ss490555266	RosBREED_snp_sweet_cherry_Pp6_05294849	6	5308915	No	No
ss490553951	RosBREED_snp_sweet_cherry_Pp5_05295248	5	5296293	No	No
ss490549731	RosBREED_snp_tart_cherry_a_Pp6_05298520	6	5312586	No	No
ss490545794	RosBREED_snp_sweet_cherry_Pp1_05301980	1	4572519	No	No
ss490552612	RosBREED_snp_sweet_cherry_Pp4_05310360	4	5310348	No	No
ss490555269	RosBREED_snp_sweet_cherry_Pp6_05322203	6	5336269	No	No
ss490547845	RosBREED_snp_tart_cherry_f_Pp3_05323005	3	6182804	No	No
ss490545798	RosBREED_snp_sweet_cherry_Pp1_05324710	1	4549789	No	No
ss490556585	RosBREED_snp_sweet_cherry_Pp7_05327740	7	5327433	No	No
ss490553954	RosBREED_snp_sweet_cherry_Pp5_05327990	5	5329035	No	No
ss490557897	RosBREED_snp_sweet_cherry_Pp8_05333525	8	5331871	No	No
ss490552615	RosBREED_snp_sweet_cherry_Pp4_05334508	4	5334496	No	No
ss490549082	RosBREED_snp_tart_cherry_a_Pp5_05354555	5	5355600	No	No
ss490556588	RosBREED_snp_sweet_cherry_Pp7_05358969	7	5358661	No	No
ss490559004	RosCOS1295-534_snp_sweet_cherry_Pp3_05359437	3	6219357	Yes	No
ss490551043	RosBREED_snp_tart_cherry_a_Pp8_05359602	8	5357948	No	No
ss490545802	RosBREED_snp_sweet_cherry_Pp1_05360291	1	4514208	No	No
ss490555272	RosBREED_snp_sweet_cherry_Pp6_05363645	6	5377711	No	No
ss490549736	RosBREED_snp_tart_cherry_a_Pp6_05363979	6	5378045	Yes	Yes
ss490557900	RosBREED_snp_sweet_cherry_Pp8_05377932	8	5376278	Yes	No
ss490553957	RosBREED_snp_sweet_cherry_Pp5_05380071	5	5381121	No	No
ss490545854	RosBREED_snp_tart_cherry_f_Pp1_05383904	1	4490595	No	No
ss490555275	RosBREED_snp_sweet_cherry_Pp6_05384716	6	5398782	No	No
ss490552618	RosBREED_snp_sweet_cherry_Pp4_05390299	4	6123570	No	No
ss490555278	RosBREED_snp_sweet_cherry_Pp6_05395862	6	5409928	No	No
ss490545806	RosBREED_snp_sweet_cherry_Pp1_05400914	1	4473585	No	No
ss490557903	RosBREED_snp_sweet_cherry_Pp8_05404089	8	5402434	No	No
ss490553960	RosBREED_snp_sweet_cherry_Pp5_05409519	5	5410569	Yes	No
ss490549740	RosBREED_snp_tart_cherry_f_Pp6_05411172	6	5425238	No	No
ss490552620	RosBREED_snp_sweet_cherry_Pp4_05425119	4	6088750	Yes	No
ss490553963	RosBREED_snp_sweet_cherry_Pp5_05429352	5	5430402	Yes	No
ss490555281	RosBREED_snp_sweet_cherry_Pp6_05439718	6	5453784	No	No
ss490551365	RosBREED_snp_sweet_cherry_Pp3_05440880	3	6300680	Yes	No
ss490551047	RosBREED_snp_tart_cherry_a_Pp8_05452440	8	5450785	Yes	Yes
ss490555284	RosBREED_snp_sweet_cherry_Pp6_05460138	6	5474204	Yes	No
ss490547065	RosBREED_snp_tart_cherry_f_Pp2_05468214	2	7213256	No	No
ss490553966	RosBREED_snp_sweet_cherry_Pp5_05484390	5	5485440	No	No
ss490555287	RosBREED_snp_sweet_cherry_Pp6_05487989	6	5502055	No	No
ss490552623	RosBREED_snp_sweet_cherry_Pp4_05489593	4	6024275	No	No
ss490552626	RosBREED_snp_sweet_cherry_Pp4_05490025	4	6023843	Yes	No
ss490548935	RosBREED_snp_sweet_cherry_Pp2_05493845	2	7238887	Yes	Yes
ss490545810	RosBREED_snp_sweet_cherry_Pp1_05495089	1	5944448	No	No
ss490552629	RosBREED_snp_sweet_cherry_Pp4_05511077	4	6002793	Yes	No
ss490551051	RosBREED_snp_tart_cherry_f_Pp8_05512705	8	5511050	No	No
ss490555290	RosBREED_snp_sweet_cherry_Pp6_05516277	6	5530343	Yes	Yes
ss490557906	RosBREED_snp_sweet_cherry_Pp8_05517346	8	5515691	No	No
ss490545858	RosBREED_snp_tart_cherry_a_Pp1_05518994	1	5968353	No	No
ss490557909	RosBREED_snp_sweet_cherry_Pp8_05520720	8	5519065	No	No
ss490545813	RosBREED_snp_sweet_cherry_Pp1_05523732	1	5973091	No	No
ss490547850	RosBREED_snp_tart_cherry_a_Pp3_05531953	3	6391752	No	No
ss490556591	RosBREED_snp_sweet_cherry_Pp7_05532720	7	5532413	Yes	Yes
ss490555293	RosBREED_snp_sweet_cherry_Pp6_05542394	6	5556460	Yes	No
ss490552632	RosBREED_snp_sweet_cherry_Pp4_05550646	4	5963223	No	No
ss490547069	RosBREED_snp_tart_cherry_a_Pp2_05562767	2	7307809	No	No
ss490545817	RosBREED_snp_sweet_cherry_Pp1_05564866	1	6014225	Yes	Yes
ss490547073	RosBREED_snp_tart_cherry_f_Pp2_05566363	2	7311405	No	No
ss490545821	RosBREED_snp_sweet_cherry_Pp1_05587757	1	6037116	Yes	No
ss490557912	RosBREED_snp_sweet_cherry_Pp8_05588457	8	5586795	No	No
ss490552634	RosBREED_snp_sweet_cherry_Pp4_05588490	4	5925379	No	No
ss490558973	RosCOS1231-486_snp_sweet_cherry_Pp1_05590801	1	6040280	No	No
ss490558970	RosCOS1231-478_snp_sweet_cherry_Pp1_05590809	1	6040287	No	No
ss490548532	RosBREED_snp_tart_cherry_a_Pp4_05606677	4	5907193	No	No
ss490545862	RosBREED_snp_tart_cherry_f_Pp1_05607095	1	6056455	No	No
ss490548536	RosBREED_snp_tart_cherry_f_Pp4_05611933	4	5901937	No	No
ss490545825	RosBREED_snp_sweet_cherry_Pp1_05617464	1	6066824	No	No
ss490545865	RosBREED_snp_tart_cherry_a_Pp1_05627922	1	6077282	No	No
ss490549744	RosBREED_snp_tart_cherry_a_Pp6_05636501	6	5650567	No	No
ss490548939	RosBREED_snp_sweet_cherry_Pp2_05637269	2	7382312	No	No
ss490552637	RosBREED_snp_sweet_cherry_Pp4_05638228	4	5875642	No	No
ss490555296	RosBREED_snp_sweet_cherry_Pp6_05642029	6	5656096	No	No
ss490555299	RosBREED_snp_sweet_cherry_Pp6_05646275	6	5660342	No	No
ss490551369	RosBREED_snp_sweet_cherry_Pp3_05648657	3	6508457	No	No
ss490545829	RosBREED_snp_sweet_cherry_Pp1_05651419	1	6100779	No	No
ss490552640	RosBREED_snp_sweet_cherry_Pp4_05651479	4	5862391	No	No
ss490553969	RosBREED_snp_sweet_cherry_Pp5_05654794	5	5655840	No	No
ss490557915	RosBREED_snp_sweet_cherry_Pp8_05668188	8	5666526	No	No
ss490545833	RosBREED_snp_sweet_cherry_Pp1_05684210	1	6133570	No	No
ss490549749	RosBREED_snp_tart_cherry_a_Pp6_05686698	6	5700765	No	No
ss490555302	RosBREED_snp_sweet_cherry_Pp6_05689314	6	5703381	No	No
ss490545869	RosBREED_snp_tart_cherry_a_Pp1_05691368	1	6140728	No	No
ss490557917	RosBREED_snp_sweet_cherry_Pp8_05714654	8	5712993	No	No
ss490550449	RosBREED_snp_tart_cherry_f_Pp7_05716528	7	5715892	No	No
ss490555305	RosBREED_snp_sweet_cherry_Pp6_05720907	6	5734974	No	No
ss490553972	RosBREED_snp_sweet_cherry_Pp5_05722252	5	5723298	No	No
ss490556594	RosBREED_snp_sweet_cherry_Pp7_05729126	7	5728490	Yes	No
ss490555308	RosBREED_snp_sweet_cherry_Pp6_05749158	6	5763225	No	No
ss490549086	RosBREED_snp_tart_cherry_f_Pp5_05771606	5	5772652	No	No
ss490548540	RosBREED_snp_tart_cherry_a_Pp4_05779411	4	5734459	No	No
ss490545837	RosBREED_snp_sweet_cherry_Pp1_05779618	1	6228977	No	No
ss490552643	RosBREED_snp_sweet_cherry_Pp4_05790270	4	5723600	Yes	No
ss490545840	RosBREED_snp_sweet_cherry_Pp1_05800919	1	6250278	No	No
ss490557920	RosBREED_snp_sweet_cherry_Pp8_05802063	8	5800483	Yes	Yes
ss490551055	RosBREED_snp_tart_cherry_f_Pp8_05805557	8	5803977	No	No
ss490551374	RosBREED_snp_sweet_cherry_Pp3_05838096	3	6697895	Yes	Yes
ss490545844	RosBREED_snp_sweet_cherry_Pp1_05839154	1	6288513	Yes	Yes
ss490552646	RosBREED_snp_sweet_cherry_Pp4_05856246	4	5657624	Yes	No
ss490545873	RosBREED_snp_tart_cherry_a_Pp1_05857888	1	6307249	No	No
ss490548943	RosBREED_snp_sweet_cherry_Pp2_05865200	2	7610243	Yes	No
ss490545877	RosBREED_snp_tart_cherry_f_Pp1_05866235	1	6315596	No	No
ss490553975	RosBREED_snp_sweet_cherry_Pp5_05866922	5	5867968	No	No
ss490556597	RosBREED_snp_sweet_cherry_Pp7_05868634	7	5868000	Yes	No
ss490549753	RosBREED_snp_tart_cherry_f_Pp6_05869019	6	5883084	No	No
ss490545848	RosBREED_snp_sweet_cherry_Pp1_05878432	1	6327793	Yes	No
ss490555311	RosBREED_snp_sweet_cherry_Pp6_05878636	6	5892701	No	No
ss490548544	RosBREED_snp_tart_cherry_a_Pp4_05885069	4	5628801	No	No
ss490553978	RosBREED_snp_sweet_cherry_Pp5_05890813	5	5891860	No	No
ss490545852	RosBREED_snp_sweet_cherry_Pp1_05894052	1	6343413	Yes	No
ss490552649	RosBREED_snp_sweet_cherry_Pp4_05911133	4	5602737	Yes	No
ss490545856	RosBREED_snp_sweet_cherry_Pp1_05930591	1	6379952	No	No
ss490555314	RosBREED_snp_sweet_cherry_Pp6_05931170	6	5945235	Yes	No
ss490548947	RosBREED_snp_sweet_cherry_Pp2_05959570	2	7704613	No	No
ss490553981	RosBREED_snp_sweet_cherry_Pp5_05961171	5	5962219	No	No
ss490545860	RosBREED_snp_sweet_cherry_Pp1_05962255	1	6411616	Yes	No
ss490545881	RosBREED_snp_tart_cherry_a_Pp1_05973940	1	6423301	No	No
ss490556600	RosBREED_snp_sweet_cherry_Pp7_05977026	7	5976390	No	No
ss490555316	RosBREED_snp_sweet_cherry_Pp6_05978925	6	5992990	Yes	Yes
ss490545885	RosBREED_snp_tart_cherry_f_Pp1_05993141	1	6442502	No	No
ss490552652	RosBREED_snp_sweet_cherry_Pp4_06002305	4	5511565	No	No
ss490545864	RosBREED_snp_sweet_cherry_Pp1_06004420	1	6453781	No	No
ss490557923	RosBREED_snp_sweet_cherry_Pp8_06011965	8	6010385	Yes	No
ss490549757	RosBREED_snp_tart_cherry_a_Pp6_06013082	6	6027147	No	No
ss490555319	RosBREED_snp_sweet_cherry_Pp6_06022911	6	6036976	No	No
ss490552655	RosBREED_snp_sweet_cherry_Pp4_06031735	4	5482135	No	No
ss490551378	RosBREED_snp_sweet_cherry_Pp3_06031878	3	6891677	Yes	No
ss490545868	RosBREED_snp_sweet_cherry_Pp1_06034950	1	6484311	No	No
ss490559331	RosCOS2626-078_snp_sweet_cherry_Pp3_06036247	3	6896046	No	No
ss490548548	RosBREED_snp_tart_cherry_a_Pp4_06040567	4	5473303	No	No
ss490551059	RosBREED_snp_tart_cherry_a_Pp8_06054229	8	6052649	No	No
ss490545872	RosBREED_snp_sweet_cherry_Pp1_06059026	1	6508387	No	No
ss490552658	RosBREED_snp_sweet_cherry_Pp4_06072313	4	5441557	Yes	No
ss490555322	RosBREED_snp_sweet_cherry_Pp6_06082058	6	6096123	No	No
ss490545876	RosBREED_snp_sweet_cherry_Pp1_06090254	1	6539616	No	No
ss490552661	RosBREED_snp_sweet_cherry_Pp4_06093728	4	5420142	No	No
ss490555325	RosBREED_snp_sweet_cherry_Pp6_06106613	6	6120678	No	No
ss490545889	RosBREED_snp_tart_cherry_f_Pp1_06110448	1	6559810	No	No
ss490547077	RosBREED_snp_tart_cherry_a_Pp2_06118657	2	7863700	No	No
ss490545880	RosBREED_snp_sweet_cherry_Pp1_06120596	1	6569958	No	No
ss490557926	RosBREED_snp_sweet_cherry_Pp8_06143299	8	6141718	Yes	Yes
ss490548951	RosBREED_snp_sweet_cherry_Pp2_06145696	2	7890739	No	No
ss490545893	RosBREED_snp_tart_cherry_a_Pp1_06148360	1	6597722	No	No
ss490553984	RosBREED_snp_sweet_cherry_Pp5_06153788	5	6154838	No	No
ss490549090	RosBREED_snp_tart_cherry_f_Pp5_06157942	5	6158992	No	No
ss490552664	RosBREED_snp_sweet_cherry_Pp4_06165632	4	6165619	No	No
ss490548552	RosBREED_snp_tart_cherry_f_Pp4_06173362	4	6173349	No	No
ss490545884	RosBREED_snp_sweet_cherry_Pp1_06180054	1	6629416	No	No
ss490552667	RosBREED_snp_sweet_cherry_Pp4_06185869	4	6185856	No	No
ss490548556	RosBREED_snp_tart_cherry_f_Pp4_06186851	4	6186838	No	No
ss490551382	RosBREED_snp_sweet_cherry_Pp3_06191050	3	7050848	No	No
ss490545897	RosBREED_snp_tart_cherry_a_Pp1_06208957	1	6658319	No	No
ss490549761	RosBREED_snp_tart_cherry_f_Pp6_06210232	6	6224297	No	No
ss490545901	RosBREED_snp_tart_cherry_f_Pp1_06210856	1	6660218	No	No
ss490545888	RosBREED_snp_sweet_cherry_Pp1_06215653	1	6665015	Yes	No
ss490552670	RosBREED_snp_sweet_cherry_Pp4_06232729	4	6232716	No	No
ss490555328	RosBREED_snp_sweet_cherry_Pp6_06245490	6	6260018	Yes	No
ss490545892	RosBREED_snp_sweet_cherry_Pp1_06246140	1	6695503	No	No
ss490553987	RosBREED_snp_sweet_cherry_Pp5_06257086	5	6258136	No	No
ss490556603	RosBREED_snp_sweet_cherry_Pp7_06258085	7	6257451	No	No
ss490552672	RosBREED_snp_sweet_cherry_Pp4_06269612	4	6269599	Yes	Yes
ss490549765	RosBREED_snp_tart_cherry_a_Pp6_06270119	6	6284649	No	No
ss490550453	RosBREED_snp_tart_cherry_a_Pp7_06271651	7	6271017	No	No
ss490547854	RosBREED_snp_tart_cherry_a_Pp3_06273459	3	7133256	No	No
ss490555331	RosBREED_snp_sweet_cherry_Pp6_06275027	6	6289557	No	No
ss490553990	RosBREED_snp_sweet_cherry_Pp5_06296830	5	6297879	No	No
ss490545896	RosBREED_snp_sweet_cherry_Pp1_06310064	1	6759427	Yes	No
ss490545905	RosBREED_snp_tart_cherry_a_Pp1_06332621	1	6781984	No	No
ss490553993	RosBREED_snp_sweet_cherry_Pp5_06340232	5	6341281	No	No
ss490555334	RosBREED_snp_sweet_cherry_Pp6_06340691	6	6355221	No	No
ss490552675	RosBREED_snp_sweet_cherry_Pp4_06348991	4	6348960	Yes	No
ss490556606	RosBREED_snp_sweet_cherry_Pp7_06349767	7	6349133	No	No
ss490549769	RosBREED_snp_tart_cherry_a_Pp6_06365368	6	6379898	No	No
ss490545900	RosBREED_snp_sweet_cherry_Pp1_06365408	1	6814770	No	No
ss490552678	RosBREED_snp_sweet_cherry_Pp4_06368841	4	6368810	No	No
ss490552681	RosBREED_snp_sweet_cherry_Pp4_06368987	4	6368956	No	No
ss490553995	RosBREED_snp_sweet_cherry_Pp5_06381675	5	6382693	No	No
ss490556609	RosBREED_snp_sweet_cherry_Pp7_06383622	7	6382987	No	No
ss490555336	RosBREED_snp_sweet_cherry_Pp6_06386754	6	6401284	No	No
ss490551386	RosBREED_snp_sweet_cherry_Pp3_06389132	3	7248930	No	No
ss490549773	RosBREED_snp_tart_cherry_f_Pp6_06389330	6	6403860	No	No
ss490552684	RosBREED_snp_sweet_cherry_Pp4_06389920	4	6389889	No	No
ss490545904	RosBREED_snp_sweet_cherry_Pp1_06402261	1	6851623	No	No
ss490555339	RosBREED_snp_sweet_cherry_Pp6_06407231	6	6421761	No	No
ss490548560	RosBREED_snp_tart_cherry_a_Pp4_06407266	4	6407235	No	No
ss490547081	RosBREED_snp_tart_cherry_f_Pp2_06422377	2	8167350	No	No
ss490545908	RosBREED_snp_sweet_cherry_Pp1_06427303	1	6876666	No	No
ss490552687	RosBREED_snp_sweet_cherry_Pp4_06431232	4	6431201	No	No
ss490557929	RosBREED_snp_sweet_cherry_Pp8_06442473	8	6440878	Yes	No
ss490545909	RosBREED_snp_tart_cherry_f_Pp1_06454359	1	6903722	No	No
ss490549777	RosBREED_snp_tart_cherry_a_Pp6_06455074	6	6469603	No	No
ss490551063	RosBREED_snp_tart_cherry_a_Pp8_06458557	8	6456962	Yes	No
ss490545912	RosBREED_snp_sweet_cherry_Pp1_06460845	1	6910208	Yes	Yes
ss490558880	RosCOS0546-461_snp_sweet_cherry_Pp4_06463857	4	6463946	Yes	Yes
ss490558877	RosCOS0546-209_snp_sweet_cherry_Pp4_06464070	4	6464159	Yes	No
ss490558874	RosCOS0546-100_snp_sweet_cherry_Pp4_06464179	4	6464268	Yes	No
ss490549781	RosBREED_snp_tart_cherry_f_Pp6_06465914	6	6480443	No	No
ss490552690	RosBREED_snp_sweet_cherry_Pp4_06465972	4	6465941	No	No
ss490557932	RosBREED_snp_sweet_cherry_Pp8_06475367	8	6473772	Yes	No
ss490551390	RosBREED_snp_sweet_cherry_Pp3_06477319	3	7337116	Yes	Yes
ss490547858	RosBREED_snp_tart_cherry_a_Pp3_06478467	3	7338264	No	No
ss490553998	RosBREED_snp_sweet_cherry_Pp5_06486202	5	6487088	No	No
ss490555342	RosBREED_snp_sweet_cherry_Pp6_06489632	6	6504161	No	No
ss490545916	RosBREED_snp_sweet_cherry_Pp1_06501549	1	6950912	No	No
ss490559240	RosCOS2051-059_snp_sweet_cherry_Pp1_06504213	1	6953579	No	No
ss490552693	RosBREED_snp_sweet_cherry_Pp4_06511359	4	6511328	No	No
ss490549094	RosBREED_snp_tart_cherry_f_Pp5_06513527	5	6514414	No	No
ss490547862	RosBREED_snp_tart_cherry_a_Pp3_06515224	3	7375021	No	No
ss490545920	RosBREED_snp_sweet_cherry_Pp1_06523752	1	6973115	No	No
ss490557935	RosBREED_snp_sweet_cherry_Pp8_06527942	8	6526346	Yes	Yes
ss490554000	RosBREED_snp_sweet_cherry_Pp5_06533666	5	6534553	No	No
ss490552696	RosBREED_snp_sweet_cherry_Pp4_06545181	4	6545150	Yes	No
ss490555345	RosBREED_snp_sweet_cherry_Pp6_06557276	6	6571805	No	No
ss490548564	RosBREED_snp_tart_cherry_f_Pp4_06561000	4	6560969	No	No
ss490557938	RosBREED_snp_sweet_cherry_Pp8_06563189	8	6561593	Yes	No
ss490548568	RosBREED_snp_tart_cherry_a_Pp4_06579709	4	6579678	No	No
ss490552699	RosBREED_snp_sweet_cherry_Pp4_06580288	4	6580257	Yes	Yes
ss490549785	RosBREED_snp_tart_cherry_f_Pp6_06580947	6	6595476	No	No
ss490555349	RosBREED_snp_sweet_cherry_Pp6_06582699	6	6597228	No	No
ss490552702	RosBREED_snp_sweet_cherry_Pp4_06588816	4	6588785	Yes	No
ss490556612	RosBREED_snp_sweet_cherry_Pp7_06594902	7	6594270	No	No
ss490549788	RosBREED_snp_tart_cherry_a_Pp6_06613582	6	6628111	No	No
ss490547866	RosBREED_snp_tart_cherry_f_Pp3_06627002	3	7486801	No	No
ss490551394	RosBREED_snp_sweet_cherry_Pp3_06646570	3	7506369	Yes	Yes
ss490556615	RosBREED_snp_sweet_cherry_Pp7_06660376	7	6659744	No	No
ss490551399	RosBREED_snp_sweet_cherry_Pp3_06687690	3	7547488	No	No
ss490552705	RosBREED_snp_sweet_cherry_Pp4_06711576	4	6711545	No	No
ss490557941	RosBREED_snp_sweet_cherry_Pp8_06724389	8	6722793	Yes	No
ss490554003	RosBREED_snp_sweet_cherry_Pp5_06737827	5	6738713	No	No
ss490551403	RosBREED_snp_sweet_cherry_Pp3_06738267	3	7598064	Yes	No
ss490555352	RosBREED_snp_sweet_cherry_Pp6_06747374	6	6761904	No	No
ss490552708	RosBREED_snp_sweet_cherry_Pp4_06751070	4	6751039	No	No
ss490548572	RosBREED_snp_tart_cherry_a_Pp4_06756567	4	6756536	No	No
ss490555355	RosBREED_snp_sweet_cherry_Pp6_06772932	6	6787462	No	No
ss490547870	RosBREED_snp_tart_cherry_f_Pp3_06780052	3	7639850	No	No
ss490547873	RosBREED_snp_tart_cherry_a_Pp3_06783562	3	7643360	No	No
ss490551407	RosBREED_snp_sweet_cherry_Pp3_06784876	3	7644674	No	No
ss490548576	RosBREED_snp_tart_cherry_a_Pp4_06787365	4	6787334	No	No
ss490545924	RosBREED_snp_sweet_cherry_Pp1_06788990	1	7238353	No	No
ss490552710	RosBREED_snp_sweet_cherry_Pp4_06790667	4	6790636	No	No
ss490549098	RosBREED_snp_tart_cherry_f_Pp5_06790781	5	6791667	No	No
ss490554008	RosBREED_snp_sweet_cherry_Pp5_06792029	5	6792915	No	No
ss490549792	RosBREED_snp_tart_cherry_f_Pp6_06795027	6	6809557	No	No
ss490555358	RosBREED_snp_sweet_cherry_Pp6_06802349	6	6816879	No	No
ss490554011	RosBREED_snp_sweet_cherry_Pp5_06813324	5	6814210	No	No
ss490552713	RosBREED_snp_sweet_cherry_Pp4_06828082	4	6828050	Yes	No
ss490547084	RosBREED_snp_tart_cherry_f_Pp2_06840911	2	8585884	No	No
ss490555360	RosBREED_snp_sweet_cherry_Pp6_06843830	6	6858360	Yes	Yes
ss490548954	RosBREED_snp_sweet_cherry_Pp2_06844099	2	8589072	No	No
ss490551411	RosBREED_snp_sweet_cherry_Pp3_06851920	3	7711718	No	No
ss490545928	RosBREED_snp_sweet_cherry_Pp1_06857570	1	7306933	No	No
ss490555363	RosBREED_snp_sweet_cherry_Pp6_06864170	6	6878700	No	No
ss490545913	RosBREED_snp_tart_cherry_f_Pp1_06865945	1	7315308	No	No
ss490547088	RosBREED_snp_tart_cherry_a_Pp2_06884202	2	8629175	No	No
ss490557943	RosBREED_snp_sweet_cherry_Pp8_06886886	8	6885289	No	No
ss490552716	RosBREED_snp_sweet_cherry_Pp4_06908723	4	6908691	No	No
ss490545932	RosBREED_snp_sweet_cherry_Pp1_06914459	1	7363822	No	No
ss490555366	RosBREED_snp_sweet_cherry_Pp6_06919335	6	6933867	No	No
ss490549796	RosBREED_snp_tart_cherry_f_Pp6_06953110	6	6967642	No	No
ss490555369	RosBREED_snp_sweet_cherry_Pp6_06954315	6	6968847	No	No
ss490552719	RosBREED_snp_sweet_cherry_Pp4_06959064	4	6959032	No	No
ss490548580	RosBREED_snp_tart_cherry_f_Pp4_06963979	4	6963947	No	No
ss490555372	RosBREED_snp_sweet_cherry_Pp6_06971565	6	6986097	No	No
ss490545936	RosBREED_snp_sweet_cherry_Pp1_06996315	1	7445678	No	No
ss490557946	RosBREED_snp_sweet_cherry_Pp8_06999780	8	6998183	No	No
ss490555375	RosBREED_snp_sweet_cherry_Pp6_07002242	6	7016774	Yes	Yes
ss490552722	RosBREED_snp_sweet_cherry_Pp4_07009055	4	7009024	No	No
ss490548584	RosBREED_snp_tart_cherry_a_Pp4_07010787	4	7010756	No	No
ss490559243	RosCOS2092-129_snp_sweet_cherry_Pp6_07023241	6	7037773	Yes	Yes
ss490559246	RosCOS2092-343_snp_sweet_cherry_Pp6_07023454	6	7037986	Yes	No
ss490555378	RosBREED_snp_sweet_cherry_Pp6_07032908	6	7047440	No	No
ss490555381	RosBREED_snp_sweet_cherry_Pp6_07033673	6	7048205	No	No
ss490549800	RosBREED_snp_tart_cherry_f_Pp6_07037117	6	7051649	No	No
ss490552724	RosBREED_snp_sweet_cherry_Pp4_07040511	4	7040480	No	No
ss490545917	RosBREED_snp_tart_cherry_a_Pp1_07044532	1	7493895	No	No
ss490558819	RosCOS0474-507_snp_sweet_cherry_Pp6_07046277	6	7060809	Yes	No
ss490556618	RosBREED_snp_sweet_cherry_Pp7_07047530	7	7046899	No	No
ss490545940	RosBREED_snp_sweet_cherry_Pp1_07047732	1	7497095	No	No
ss490557949	RosBREED_snp_sweet_cherry_Pp8_07059428	8	7057831	No	No
ss490556621	RosBREED_snp_sweet_cherry_Pp7_07065482	7	7064851	Yes	Yes
ss490552727	RosBREED_snp_sweet_cherry_Pp4_07065857	4	7065826	Yes	No
ss490551415	RosBREED_snp_sweet_cherry_Pp3_07068448	3	7928245	No	No
ss490548587	RosBREED_snp_tart_cherry_a_Pp4_07070007	4	7069976	Yes	No
ss490545944	RosBREED_snp_sweet_cherry_Pp1_07074495	1	7523858	Yes	Yes
ss490555383	RosBREED_snp_sweet_cherry_Pp6_07077990	6	7092522	No	No
ss490551419	RosBREED_snp_sweet_cherry_Pp3_07083843	3	7943640	No	No
ss490545947	RosBREED_snp_sweet_cherry_Pp1_07089244	1	7538607	Yes	No
ss490555386	RosBREED_snp_sweet_cherry_Pp6_07120354	6	7134886	No	No
ss490545921	RosBREED_snp_tart_cherry_a_Pp1_07120485	1	7569848	No	No
ss490545951	RosBREED_snp_sweet_cherry_Pp1_07130958	1	7580321	Yes	No
ss490548591	RosBREED_snp_tart_cherry_f_Pp4_07147868	4	7147837	No	No
ss490552730	RosBREED_snp_sweet_cherry_Pp4_07148241	4	7148210	No	No
ss490555390	RosBREED_snp_sweet_cherry_Pp6_07150771	6	7165303	No	No
ss490556624	RosBREED_snp_sweet_cherry_Pp7_07151565	7	7150934	No	No
ss490549804	RosBREED_snp_tart_cherry_a_Pp6_07165332	6	7179864	No	No
ss490550456	RosBREED_snp_tart_cherry_a_Pp7_07170551	7	7169920	No	No
ss490552733	RosBREED_snp_sweet_cherry_Pp4_07202792	4	7202761	No	No
ss490556627	RosBREED_snp_sweet_cherry_Pp7_07205804	7	7205174	No	No
ss490548958	RosBREED_snp_sweet_cherry_Pp2_07206734	2	8951706	No	No
ss490555392	RosBREED_snp_sweet_cherry_Pp6_07210208	6	7224739	No	No
ss490552736	RosBREED_snp_sweet_cherry_Pp4_07227823	4	7227792	No	No
ss490545955	RosBREED_snp_sweet_cherry_Pp1_07234788	1	7684151	No	No
ss490548595	RosBREED_snp_tart_cherry_a_Pp4_07238029	4	7237998	No	No
ss490555395	RosBREED_snp_sweet_cherry_Pp6_07250486	6	7265018	Yes	No
ss490551423	RosBREED_snp_sweet_cherry_Pp3_07252172	3	8111968	No	No
ss490552738	RosBREED_snp_sweet_cherry_Pp4_07252538	4	7252507	No	No
ss490547877	RosBREED_snp_tart_cherry_a_Pp3_07279741	3	8139537	No	No
ss490548962	RosBREED_snp_sweet_cherry_Pp2_07280500	2	9025472	Yes	No
ss490547881	RosBREED_snp_tart_cherry_f_Pp3_07283430	3	8143226	No	No
ss490545959	RosBREED_snp_sweet_cherry_Pp1_07287012	1	7736375	No	No
ss490557952	RosBREED_snp_sweet_cherry_Pp8_07291489	8	10825927	Yes	No
ss490558935	RosCOS1140-103_snp_sweet_cherry_Pp3_07295951	3	8155758	Yes	No
ss490555398	RosBREED_snp_sweet_cherry_Pp6_07298745	6	7313277	No	No
ss490551427	RosBREED_snp_sweet_cherry_Pp3_07298810	3	8158606	No	No
ss490548599	RosBREED_snp_tart_cherry_f_Pp4_07307858	4	7307827	No	No
ss490552741	RosBREED_snp_sweet_cherry_Pp4_07309282	4	7309251	Yes	No
ss490545926	RosBREED_snp_tart_cherry_f_Pp1_07328179	1	7777542	No	No
ss490545963	RosBREED_snp_sweet_cherry_Pp1_07328678	1	7778041	Yes	No
ss490549808	RosBREED_snp_tart_cherry_a_Pp6_07331738	6	7346270	No	No
ss490552744	RosBREED_snp_sweet_cherry_Pp4_07349971	4	7349940	Yes	No
ss490555401	RosBREED_snp_sweet_cherry_Pp6_07356256	6	7370788	No	No
ss490557955	RosBREED_snp_sweet_cherry_Pp8_07357470	8	10759947	Yes	No
ss490549812	RosBREED_snp_tart_cherry_f_Pp6_07364532	6	7379064	No	No
ss490545930	RosBREED_snp_tart_cherry_a_Pp1_07368812	1	7818174	No	No
ss490545934	RosBREED_snp_tart_cherry_f_Pp1_07369106	1	7818468	No	No
ss490551431	RosBREED_snp_sweet_cherry_Pp3_07369628	3	8229424	No	No
ss490545967	RosBREED_snp_sweet_cherry_Pp1_07374161	1	7823523	Yes	No
ss490556630	RosBREED_snp_sweet_cherry_Pp7_07379677	7	7379046	No	No
ss490548966	RosBREED_snp_sweet_cherry_Pp2_07383541	2	9128513	No	No
ss490551067	RosBREED_snp_tart_cherry_f_Pp8_07394076	8	10723341	No	No
ss490548603	RosBREED_snp_tart_cherry_a_Pp4_07398453	4	7398423	Yes	No
ss490557958	RosBREED_snp_sweet_cherry_Pp8_07400377	8	10717040	No	No
ss490552747	RosBREED_snp_sweet_cherry_Pp4_07402206	4	7402176	No	No
ss490547885	RosBREED_snp_tart_cherry_a_Pp3_07405458	3	8265254	No	No
ss490545971	RosBREED_snp_sweet_cherry_Pp1_07407733	1	7857095	No	No
ss490555404	RosBREED_snp_sweet_cherry_Pp6_07407920	6	7422452	No	No
ss490551435	RosBREED_snp_sweet_cherry_Pp3_07412958	3	8272754	No	No
ss490552750	RosBREED_snp_sweet_cherry_Pp4_07429956	4	7429926	Yes	No
ss490555408	RosBREED_snp_sweet_cherry_Pp6_07431956	6	7446488	No	No
ss490548607	RosBREED_snp_tart_cherry_f_Pp4_07434938	4	7434908	No	No
ss490545975	RosBREED_snp_sweet_cherry_Pp1_07435700	1	7885062	No	No
ss490551438	RosBREED_snp_sweet_cherry_Pp3_07449056	3	8308852	No	No
ss490552753	RosBREED_snp_sweet_cherry_Pp4_07456033	4	7456004	Yes	Yes
ss490545980	RosBREED_snp_sweet_cherry_Pp1_07474737	1	7924099	No	No
ss490545984	RosBREED_snp_sweet_cherry_Pp1_07504437	1	7953799	Yes	No
ss490551442	RosBREED_snp_sweet_cherry_Pp3_07527306	3	8387102	No	No
ss490547889	RosBREED_snp_tart_cherry_f_Pp3_07534167	3	8393963	No	No
ss490555411	RosBREED_snp_sweet_cherry_Pp6_07537950	6	7552482	Yes	No
ss490552756	RosBREED_snp_sweet_cherry_Pp4_07542220	4	7542277	No	No
ss490547092	RosBREED_snp_tart_cherry_a_Pp2_07548460	2	9293346	No	No
ss490545988	RosBREED_snp_sweet_cherry_Pp1_07553811	1	8003172	No	No
ss490545992	RosBREED_snp_sweet_cherry_Pp1_07571950	1	8021311	No	No
ss490551446	RosBREED_snp_sweet_cherry_Pp3_07572277	3	8432073	Yes	No
ss490555413	RosBREED_snp_sweet_cherry_Pp6_07575939	6	7590471	Yes	Yes
ss490548611	RosBREED_snp_tart_cherry_a_Pp4_07583457	4	7583514	No	No
ss490552758	RosBREED_snp_sweet_cherry_Pp4_07585516	4	7585573	No	No
ss490556633	RosBREED_snp_sweet_cherry_Pp7_07586011	7	7585283	No	No
ss490548970	RosBREED_snp_sweet_cherry_Pp2_07586083	2	9330969	No	No
ss490545938	RosBREED_snp_tart_cherry_f_Pp1_07604342	1	8053703	No	No
ss490547893	RosBREED_snp_tart_cherry_a_Pp3_07605178	3	8464974	No	No
ss490545996	RosBREED_snp_sweet_cherry_Pp1_07606665	1	8056026	No	No
ss490549816	RosBREED_snp_tart_cherry_a_Pp6_07612824	6	7627356	No	No
ss490551450	RosBREED_snp_sweet_cherry_Pp3_07622320	3	8482152	Yes	No
ss490547897	RosBREED_snp_tart_cherry_f_Pp3_07626706	3	8486538	No	No
ss490555416	RosBREED_snp_sweet_cherry_Pp6_07626959	6	7641491	Yes	No
ss490552761	RosBREED_snp_sweet_cherry_Pp4_07629907	4	7629963	No	No
ss490546000	RosBREED_snp_sweet_cherry_Pp1_07636411	1	8085772	No	No
ss490556636	RosBREED_snp_sweet_cherry_Pp7_07663007	7	7662279	No	No
ss490551454	RosBREED_snp_sweet_cherry_Pp3_07664823	3	8524655	No	No
ss490552764	RosBREED_snp_sweet_cherry_Pp4_07666480	4	7666537	No	No
ss490545942	RosBREED_snp_tart_cherry_a_Pp1_07674018	1	8123379	No	No
ss490551071	RosBREED_snp_tart_cherry_a_Pp8_07677866	8	10439549	Yes	No
ss490557961	RosBREED_snp_sweet_cherry_Pp8_07687689	8	10429726	No	No
ss490550460	RosBREED_snp_tart_cherry_a_Pp7_07702370	7	7701642	No	No
ss490555419	RosBREED_snp_sweet_cherry_Pp6_07703819	6	7718351	Yes	No
ss490546004	RosBREED_snp_sweet_cherry_Pp1_07705893	1	8155254	No	No
ss490559404	RosCOS3601-071_snp_sweet_cherry_Pp6_07705923	6	7720455	Yes	No
ss490552767	RosBREED_snp_sweet_cherry_Pp4_07706352	4	7706407	Yes	No
ss490556639	RosBREED_snp_sweet_cherry_Pp7_07708875	7	7708147	No	No
ss490554014	RosBREED_snp_sweet_cherry_Pp5_07711329	5	7712215	Yes	No
ss490549820	RosBREED_snp_tart_cherry_f_Pp6_07719585	6	7734117	No	No
ss490552770	RosBREED_snp_sweet_cherry_Pp4_07731253	4	7731308	Yes	No
ss490548973	RosBREED_snp_sweet_cherry_Pp2_07732154	2	9477042	No	No
ss490546008	RosBREED_snp_sweet_cherry_Pp1_07738648	1	8188009	No	No
ss490556642	RosBREED_snp_sweet_cherry_Pp7_07744603	7	7743875	No	No
ss490557964	RosBREED_snp_sweet_cherry_Pp8_07752314	8	10364918	No	No
ss490546012	RosBREED_snp_sweet_cherry_Pp1_07761556	1	8210917	No	No
ss490556645	RosBREED_snp_sweet_cherry_Pp7_07762587	7	7761859	Yes	Yes
ss490554017	RosBREED_snp_sweet_cherry_Pp5_07766047	5	7766934	No	No
ss490551458	RosBREED_snp_sweet_cherry_Pp3_07777922	3	8637754	No	No
ss490549102	RosBREED_snp_tart_cherry_a_Pp5_07792459	5	7793346	No	No
ss490552773	RosBREED_snp_sweet_cherry_Pp4_07792773	4	7792826	No	No
ss490555422	RosBREED_snp_sweet_cherry_Pp6_07794105	6	7808637	No	No
ss490546016	RosBREED_snp_sweet_cherry_Pp1_07801093	1	8250454	No	No
ss490554020	RosBREED_snp_sweet_cherry_Pp5_07802737	5	7803624	No	No
ss490551462	RosBREED_snp_sweet_cherry_Pp3_07809225	3	8669057	No	No
ss490547901	RosBREED_snp_tart_cherry_f_Pp3_07812427	3	8672259	No	No
ss490548615	RosBREED_snp_tart_cherry_a_Pp4_07813828	4	7813881	No	No
ss490556648	RosBREED_snp_sweet_cherry_Pp7_07819296	7	7818567	Yes	No
ss490546020	RosBREED_snp_sweet_cherry_Pp1_07824263	1	8273624	Yes	No
ss490545946	RosBREED_snp_tart_cherry_a_Pp1_07825840	1	8275201	No	No
ss490557967	RosBREED_snp_sweet_cherry_Pp8_07827429	8	10289802	No	No
ss490550464	RosBREED_snp_tart_cherry_f_Pp7_07829235	7	7828506	No	No
ss490552776	RosBREED_snp_sweet_cherry_Pp4_07835311	4	7835364	Yes	No
ss490555425	RosBREED_snp_sweet_cherry_Pp6_07838040	6	7852572	Yes	Yes
ss490551075	RosBREED_snp_tart_cherry_f_Pp8_07845335	8	10271896	No	No
ss490548619	RosBREED_snp_tart_cherry_a_Pp4_07861540	4	7861592	No	No
ss490548623	RosBREED_snp_tart_cherry_f_Pp4_07862326	4	7862378	No	No
ss490557970	RosBREED_snp_sweet_cherry_Pp8_07864643	8	10252588	No	No
ss490552779	RosBREED_snp_sweet_cherry_Pp4_07867955	4	7868007	No	No
ss490551079	RosBREED_snp_tart_cherry_a_Pp8_07868904	8	10248327	No	No
ss490556651	RosBREED_snp_sweet_cherry_Pp7_07884834	7	7884105	Yes	No
ss490554023	RosBREED_snp_sweet_cherry_Pp5_07895029	5	7895916	No	No
ss490551466	RosBREED_snp_sweet_cherry_Pp3_07899774	3	8759606	No	No
ss490555428	RosBREED_snp_sweet_cherry_Pp6_07901830	6	7916363	Yes	No
ss490551470	RosBREED_snp_sweet_cherry_Pp3_07906493	3	8766325	No	No
ss490557973	RosBREED_snp_sweet_cherry_Pp8_07919697	8	10197534	Yes	Yes
ss490555431	RosBREED_snp_sweet_cherry_Pp6_07929220	6	7943753	Yes	Yes
ss490556654	RosBREED_snp_sweet_cherry_Pp7_07937164	7	7936435	No	No
ss490549106	RosBREED_snp_tart_cherry_a_Pp5_07939020	5	7939907	No	No
ss490549110	RosBREED_snp_tart_cherry_f_Pp5_07939233	5	7940120	No	No
ss490552782	RosBREED_snp_sweet_cherry_Pp4_07944355	4	7955442	No	No
ss490549824	RosBREED_snp_tart_cherry_f_Pp6_07947433	6	7961966	No	No
ss490554026	RosBREED_snp_sweet_cherry_Pp5_07948988	5	7949875	No	No
ss490550468	RosBREED_snp_tart_cherry_a_Pp7_07950400	7	7949672	No	No
ss490557976	RosBREED_snp_sweet_cherry_Pp8_07970554	8	10146678	No	No
ss490555434	RosBREED_snp_sweet_cherry_Pp6_07981645	6	7996177	No	No
ss490546024	RosBREED_snp_sweet_cherry_Pp1_07983442	1	8432803	No	No
ss490556657	RosBREED_snp_sweet_cherry_Pp7_08002087	7	8001359	Yes	No
ss490555437	RosBREED_snp_sweet_cherry_Pp6_08008589	6	8023121	No	No
ss490546028	RosBREED_snp_sweet_cherry_Pp1_08014155	1	8463516	No	No
ss490545950	RosBREED_snp_tart_cherry_a_Pp1_08028835	1	8478196	Yes	No
ss490554029	RosBREED_snp_sweet_cherry_Pp5_08029320	5	8030207	No	No
ss490552785	RosBREED_snp_sweet_cherry_Pp4_08033698	4	8044786	No	No
ss490549828	RosBREED_snp_tart_cherry_a_Pp6_08035590	6	8050122	No	No
ss490546036	RosBREED_snp_sweet_cherry_Pp1_08048406	1	8497767	No	No
ss490549832	RosBREED_snp_tart_cherry_f_Pp6_08055816	6	8070348	No	No
ss490550472	RosBREED_snp_tart_cherry_f_Pp7_08062608	7	8061880	No	No
ss490548627	RosBREED_snp_tart_cherry_a_Pp4_08062819	4	8073907	No	No
ss490555440	RosBREED_snp_sweet_cherry_Pp6_08066166	6	8080698	No	No
ss490546040	RosBREED_snp_sweet_cherry_Pp1_08081294	1	8530654	No	No
ss490548630	RosBREED_snp_tart_cherry_f_Pp4_08085836	4	8096924	No	No
ss490556660	RosBREED_snp_sweet_cherry_Pp7_08088003	7	8087275	No	No
ss490557979	RosBREED_snp_sweet_cherry_Pp8_08096010	8	10021223	Yes	No
ss490554031	RosBREED_snp_sweet_cherry_Pp5_08105222	5	8106107	No	No
ss490546044	RosBREED_snp_sweet_cherry_Pp1_08106269	1	8555629	Yes	Yes
ss490555443	RosBREED_snp_sweet_cherry_Pp6_08110709	6	8125240	No	No
ss490545954	RosBREED_snp_tart_cherry_f_Pp1_08116226	1	8565586	No	No
ss490556663	RosBREED_snp_sweet_cherry_Pp7_08120518	7	8119790	No	No
ss490554034	RosBREED_snp_sweet_cherry_Pp5_08133683	5	8134568	No	No
ss490549114	RosBREED_snp_tart_cherry_a_Pp5_08138882	5	8139767	No	No
ss490546048	RosBREED_snp_sweet_cherry_Pp1_08141455	1	8590815	Yes	Yes
ss490559192	RosCOS1674-276_snp_sweet_cherry_Pp7_08149634	7	8148906	Yes	No
ss490557982	RosBREED_snp_sweet_cherry_Pp8_08150867	8	9966366	No	No
ss490545958	RosBREED_snp_tart_cherry_a_Pp1_08153301	1	8602661	No	No
ss490555446	RosBREED_snp_sweet_cherry_Pp6_08161772	6	8176303	No	No
ss490551083	RosBREED_snp_tart_cherry_f_Pp8_08163418	8	9953815	No	No
ss490552788	RosBREED_snp_sweet_cherry_Pp4_08188846	4	8199934	Yes	No
ss490554037	RosBREED_snp_sweet_cherry_Pp5_08194627	5	8195512	Yes	No
ss490555449	RosBREED_snp_sweet_cherry_Pp6_08199396	6	8213926	No	No
ss490556666	RosBREED_snp_sweet_cherry_Pp7_08204056	7	8203328	No	No
ss490549118	RosBREED_snp_tart_cherry_f_Pp5_08210664	5	8211549	No	No
ss490546052	RosBREED_snp_sweet_cherry_Pp1_08211301	1	8660661	Yes	No
ss490549836	RosBREED_snp_tart_cherry_a_Pp6_08216554	6	8231084	No	No
ss490552791	RosBREED_snp_sweet_cherry_Pp4_08219351	4	8230211	No	No
ss490554040	RosBREED_snp_sweet_cherry_Pp5_08221736	5	8222621	No	No
ss490551474	RosBREED_snp_sweet_cherry_Pp3_08221945	3	9081776	No	No
ss490557985	RosBREED_snp_sweet_cherry_Pp8_08235725	8	9881508	No	No
ss490546056	RosBREED_snp_sweet_cherry_Pp1_08240209	1	8689569	Yes	No
ss490548634	RosBREED_snp_tart_cherry_f_Pp4_08252537	4	8263397	No	No
ss490555452	RosBREED_snp_sweet_cherry_Pp6_08258370	6	8272900	No	No
ss490549840	RosBREED_snp_tart_cherry_f_Pp6_08259180	6	8273710	No	No
ss490552794	RosBREED_snp_sweet_cherry_Pp4_08265815	4	8276675	No	No
ss490546060	RosBREED_snp_sweet_cherry_Pp1_08272186	1	8721546	No	No
ss490548638	RosBREED_snp_tart_cherry_a_Pp4_08274591	4	8285451	No	No
ss490554043	RosBREED_snp_sweet_cherry_Pp5_08278844	5	8279729	No	No
ss490555455	RosBREED_snp_sweet_cherry_Pp6_08284074	6	8298604	No	No
ss490545962	RosBREED_snp_tart_cherry_f_Pp1_08290152	1	8739512	No	No
ss490546065	RosBREED_snp_sweet_cherry_Pp1_08299271	1	8748631	Yes	No
ss490545966	RosBREED_snp_tart_cherry_a_Pp1_08312796	1	8762156	No	No
ss490548977	RosBREED_snp_sweet_cherry_Pp2_08314945	2	10059834	No	No
ss490552796	RosBREED_snp_sweet_cherry_Pp4_08317413	4	8328273	No	No
ss490550475	RosBREED_snp_tart_cherry_f_Pp7_08319521	7	8318794	No	No
ss490549122	RosBREED_snp_tart_cherry_f_Pp5_08326421	5	8327306	No	No
ss490545970	RosBREED_snp_tart_cherry_f_Pp1_08329183	1	8778543	No	No
ss490546069	RosBREED_snp_sweet_cherry_Pp1_08331721	1	8781081	No	No
ss490545974	RosBREED_snp_tart_cherry_a_Pp1_08333998	1	8783358	No	No
ss490555458	RosBREED_snp_sweet_cherry_Pp6_08335328	6	8349858	No	No
ss490556669	RosBREED_snp_sweet_cherry_Pp7_08343226	7	8342499	No	No
ss490554046	RosBREED_snp_sweet_cherry_Pp5_08344028	5	8344913	Yes	No
ss490550479	RosBREED_snp_tart_cherry_a_Pp7_08349040	7	8348313	No	No
ss490549844	RosBREED_snp_tart_cherry_a_Pp6_08350576	6	8365106	Yes	No
ss490548642	RosBREED_snp_tart_cherry_a_Pp4_08353427	4	8364287	No	No
ss490552799	RosBREED_snp_sweet_cherry_Pp4_08359460	4	8370320	Yes	Yes
ss490546073	RosBREED_snp_sweet_cherry_Pp1_08362186	1	8811546	No	No
ss490555461	RosBREED_snp_sweet_cherry_Pp6_08370505	6	8385035	No	No
ss490554050	RosBREED_snp_sweet_cherry_Pp5_08373552	5	8374437	Yes	No
ss490546077	RosBREED_snp_sweet_cherry_Pp1_08406081	1	8855441	No	No
ss490549848	RosBREED_snp_tart_cherry_f_Pp6_08406425	6	8420954	No	No
ss490558828	RosCOS0478-334_snp_sweet_cherry_Pp1_08412029	1	8861509	No	No
ss490558825	RosCOS0478-267_snp_sweet_cherry_Pp1_08412096	1	8861576	Yes	Yes
ss490558822	RosCOS0478-110_snp_sweet_cherry_Pp1_08412253	1	8861733	No	No
ss490557990	RosBREED_snp_sweet_cherry_Pp8_08418686	8	9698663	No	No
ss490551478	RosBREED_snp_sweet_cherry_Pp3_08421943	3	9281769	No	No
ss490554053	RosBREED_snp_sweet_cherry_Pp5_08425758	5	8426644	Yes	Yes
ss490548646	RosBREED_snp_tart_cherry_f_Pp4_08425845	4	8436705	No	No
ss490546081	RosBREED_snp_sweet_cherry_Pp1_08431278	1	8880638	Yes	No
ss490547905	RosBREED_snp_tart_cherry_f_Pp3_08436027	3	9295769	No	No
ss490555464	RosBREED_snp_sweet_cherry_Pp6_08438709	6	8453238	No	No
ss490556672	RosBREED_snp_sweet_cherry_Pp7_08440080	7	8439353	No	No
ss490547909	RosBREED_snp_tart_cherry_a_Pp3_08449008	3	9308750	No	No
ss490546085	RosBREED_snp_sweet_cherry_Pp1_08452824	1	8902184	No	No
ss490545978	RosBREED_snp_tart_cherry_f_Pp1_08459454	1	8908814	No	No
ss490555467	RosBREED_snp_sweet_cherry_Pp6_08464691	6	8479223	No	No
ss490551482	RosBREED_snp_sweet_cherry_Pp3_08465558	3	9325300	No	No
ss490552802	RosBREED_snp_sweet_cherry_Pp4_08468985	4	8479845	No	No
ss490554056	RosBREED_snp_sweet_cherry_Pp5_08474641	5	8475528	No	No
ss490557992	RosBREED_snp_sweet_cherry_Pp8_08493539	8	9623810	Yes	Yes
ss490548650	RosBREED_snp_tart_cherry_a_Pp4_08495239	4	8506099	Yes	Yes
ss490545982	RosBREED_snp_tart_cherry_a_Pp1_08495367	1	8944727	No	No
ss490552805	RosBREED_snp_sweet_cherry_Pp4_08500917	4	8511777	No	No
ss490546089	RosBREED_snp_sweet_cherry_Pp1_08502397	1	8951757	No	No
ss490555470	RosBREED_snp_sweet_cherry_Pp6_08513688	6	8528220	Yes	Yes
ss490551487	RosBREED_snp_sweet_cherry_Pp3_08522819	3	9382561	No	No
ss490546093	RosBREED_snp_sweet_cherry_Pp1_08531796	1	8981156	No	No
ss490552808	RosBREED_snp_sweet_cherry_Pp4_08538987	4	8549847	Yes	No
ss490551087	RosBREED_snp_tart_cherry_a_Pp8_08546822	8	9570526	Yes	No
ss490555472	RosBREED_snp_sweet_cherry_Pp6_08551796	6	8566328	No	No
ss490551490	RosBREED_snp_sweet_cherry_Pp3_08552044	3	9411786	Yes	Yes
ss490546097	RosBREED_snp_sweet_cherry_Pp1_08553595	1	9002955	No	No
ss490557995	RosBREED_snp_sweet_cherry_Pp8_08558749	8	9558599	No	No
ss490556675	RosBREED_snp_sweet_cherry_Pp7_08571022	7	8959290	No	No
ss490549852	RosBREED_snp_tart_cherry_a_Pp6_08590345	6	8604877	No	No
ss490546101	RosBREED_snp_sweet_cherry_Pp1_08591955	1	9041315	No	No
ss490552810	RosBREED_snp_sweet_cherry_Pp4_08593492	4	8604356	No	No
ss490545986	RosBREED_snp_tart_cherry_a_Pp1_08596743	1	9046103	No	No
ss490555475	RosBREED_snp_sweet_cherry_Pp6_08597668	6	8612200	Yes	No
ss490546105	RosBREED_snp_sweet_cherry_Pp1_08602438	1	9051798	No	No
ss490551495	RosBREED_snp_sweet_cherry_Pp3_08606053	3	9465795	No	No
ss490554059	RosBREED_snp_sweet_cherry_Pp5_08622733	5	8623621	No	No
ss490555478	RosBREED_snp_sweet_cherry_Pp6_08635615	6	8650147	No	No
ss490557998	RosBREED_snp_sweet_cherry_Pp8_08636938	8	9480410	Yes	Yes
ss490546109	RosBREED_snp_sweet_cherry_Pp1_08641043	1	9090403	No	No
ss490552813	RosBREED_snp_sweet_cherry_Pp4_08642690	4	8653554	No	No
ss490546113	RosBREED_snp_sweet_cherry_Pp1_08680163	1	9129523	No	No
ss490552817	RosBREED_snp_sweet_cherry_Pp4_08680523	4	8691387	No	No
ss490551499	RosBREED_snp_sweet_cherry_Pp3_08682835	3	9542576	No	No
ss490555481	RosBREED_snp_sweet_cherry_Pp6_08691599	6	8706130	Yes	No
ss490556678	RosBREED_snp_sweet_cherry_Pp7_08696298	7	9084566	Yes	Yes
ss490552820	RosBREED_snp_sweet_cherry_Pp4_08700383	4	8711247	No	No
ss490550483	RosBREED_snp_tart_cherry_a_Pp7_08710787	7	9099055	No	No
ss490554062	RosBREED_snp_sweet_cherry_Pp5_08714232	5	8715120	Yes	No
ss490545990	RosBREED_snp_tart_cherry_f_Pp1_08729391	1	9178751	No	No
ss490552823	RosBREED_snp_sweet_cherry_Pp4_08737179	4	8748043	Yes	Yes
ss490555484	RosBREED_snp_sweet_cherry_Pp6_08738290	6	8752821	Yes	No
ss490552826	RosBREED_snp_sweet_cherry_Pp4_08738352	4	8749216	No	No
ss490551503	RosBREED_snp_sweet_cherry_Pp3_08738772	3	9598513	No	No
ss490549856	RosBREED_snp_tart_cherry_a_Pp6_08743405	6	8757935	No	No
ss490554065	RosBREED_snp_sweet_cherry_Pp5_08759917	5	8760805	No	No
ss490545994	RosBREED_snp_tart_cherry_a_Pp1_08761642	1	9211002	No	No
ss490546118	RosBREED_snp_sweet_cherry_Pp1_08773061	1	9222421	No	No
ss490555488	RosBREED_snp_sweet_cherry_Pp6_08773565	6	8788095	No	No
ss490552829	RosBREED_snp_sweet_cherry_Pp4_08787531	4	8798395	No	No
ss490549126	RosBREED_snp_tart_cherry_f_Pp5_08799619	5	8800507	No	No
ss490556681	RosBREED_snp_sweet_cherry_Pp7_08805285	7	9193553	No	No
ss490549130	RosBREED_snp_tart_cherry_a_Pp5_08807181	5	8808069	No	No
ss490549860	RosBREED_snp_tart_cherry_a_Pp6_08811788	6	8826318	No	No
ss490546122	RosBREED_snp_sweet_cherry_Pp1_08813207	1	9262567	No	No
ss490555491	RosBREED_snp_sweet_cherry_Pp6_08816935	6	8831465	No	No
ss490554068	RosBREED_snp_sweet_cherry_Pp5_08822671	5	8823559	No	No
ss490552832	RosBREED_snp_sweet_cherry_Pp4_08827326	4	8838190	Yes	No
ss490546126	RosBREED_snp_sweet_cherry_Pp1_08833408	1	9282768	Yes	Yes
ss490550487	RosBREED_snp_tart_cherry_f_Pp7_08845489	7	9233758	No	No
ss490554071	RosBREED_snp_sweet_cherry_Pp5_08853167	5	8854056	Yes	No
ss490551507	RosBREED_snp_sweet_cherry_Pp3_08859929	3	9719671	Yes	No
ss490558000	RosBREED_snp_sweet_cherry_Pp8_08863893	8	9253455	No	No
ss490552834	RosBREED_snp_sweet_cherry_Pp4_08884852	4	8895839	No	No
ss490558003	RosBREED_snp_sweet_cherry_Pp8_08886521	8	9230827	No	No
ss490555494	RosBREED_snp_sweet_cherry_Pp6_08889359	6	8903888	No	No
ss490548654	RosBREED_snp_tart_cherry_a_Pp4_08892463	4	8903450	No	No
ss490548658	RosBREED_snp_tart_cherry_f_Pp4_08893154	4	8904141	No	No
ss490547913	RosBREED_snp_tart_cherry_f_Pp3_08900917	3	9760659	No	No
ss490551091	RosBREED_snp_tart_cherry_a_Pp8_08908200	8	9209148	No	No
ss490552837	RosBREED_snp_sweet_cherry_Pp4_08914464	4	8925451	No	No
ss490554074	RosBREED_snp_sweet_cherry_Pp5_08915966	5	8916857	No	No
ss490551511	RosBREED_snp_sweet_cherry_Pp3_08934544	3	9794286	No	No
ss490558006	RosBREED_snp_sweet_cherry_Pp8_08942879	8	9174469	No	No
ss490552840	RosBREED_snp_sweet_cherry_Pp4_08950735	4	8961722	No	No
ss490556684	RosBREED_snp_sweet_cherry_Pp7_08954812	7	9343081	Yes	No
ss490548662	RosBREED_snp_tart_cherry_a_Pp4_08955576	4	8966563	Yes	No
ss490548666	RosBREED_snp_tart_cherry_f_Pp4_08963970	4	8974957	No	No
ss490554077	RosBREED_snp_sweet_cherry_Pp5_08964007	5	8964898	No	No
ss490555497	RosBREED_snp_sweet_cherry_Pp6_08967852	6	8982631	No	No
ss490552843	RosBREED_snp_sweet_cherry_Pp4_08985625	4	8996612	Yes	Yes
ss490555500	RosBREED_snp_sweet_cherry_Pp6_08997857	6	9012636	No	No
ss490549133	RosBREED_snp_tart_cherry_a_Pp5_08997900	5	8998791	Yes	Yes
ss490558009	RosBREED_snp_sweet_cherry_Pp8_09004156	8	9113192	No	No
ss490554080	RosBREED_snp_sweet_cherry_Pp5_09011221	5	9012112	No	No
ss490547096	RosBREED_snp_tart_cherry_a_Pp2_09020298	2	1599643	No	No
ss490552846	RosBREED_snp_sweet_cherry_Pp4_09022771	4	9033758	No	No
ss490556687	RosBREED_snp_sweet_cherry_Pp7_09026518	7	9414787	Yes	No
ss490546130	RosBREED_snp_sweet_cherry_Pp1_09029964	1	9479323	No	No
ss490548981	RosBREED_snp_sweet_cherry_Pp2_09036029	2	1583912	No	No
ss490554083	RosBREED_snp_sweet_cherry_Pp5_09041308	5	9042199	Yes	No
ss490551515	RosBREED_snp_sweet_cherry_Pp3_09064943	3	9924684	No	No
ss490546134	RosBREED_snp_sweet_cherry_Pp1_09067752	1	9517110	No	No
ss490552849	RosBREED_snp_sweet_cherry_Pp4_09068692	4	9079679	No	No
ss490547917	RosBREED_snp_tart_cherry_f_Pp3_09074972	3	9934713	No	No
ss490549864	RosBREED_snp_tart_cherry_f_Pp6_09079290	6	9094069	No	No
ss490558012	RosBREED_snp_sweet_cherry_Pp8_09097844	8	9019504	No	No
ss490554086	RosBREED_snp_sweet_cherry_Pp5_09098123	5	9099014	No	No
ss490555503	RosBREED_snp_sweet_cherry_Pp6_09098575	6	9113354	No	No
ss490552852	RosBREED_snp_sweet_cherry_Pp4_09105000	4	9115986	No	No
ss490545998	RosBREED_snp_tart_cherry_a_Pp1_09112138	1	9561495	No	No
ss490546138	RosBREED_snp_sweet_cherry_Pp1_09123894	1	9573251	No	No
ss490558015	RosBREED_snp_sweet_cherry_Pp8_09140623	8	8976724	No	No
ss490549137	RosBREED_snp_tart_cherry_a_Pp5_09141044	5	9141935	No	No
ss490549140	RosBREED_snp_tart_cherry_f_Pp5_09141708	5	9142599	No	No
ss490545355	Pa1Cl_snp_sweet_cherry_Pp4_09145953	4	9156498	Yes	No
ss490555506	RosBREED_snp_sweet_cherry_Pp6_09148593	6	9163372	No	No
ss490552856	RosBREED_snp_sweet_cherry_Pp4_09148953	4	9159939	Yes	No
ss490546142	RosBREED_snp_sweet_cherry_Pp1_09154975	1	9604332	No	No
ss490551519	RosBREED_snp_sweet_cherry_Pp3_09160314	3	10020056	Yes	No
ss490552859	RosBREED_snp_sweet_cherry_Pp4_09168086	4	9179072	No	No
ss490546002	RosBREED_snp_tart_cherry_f_Pp1_09168155	1	9617512	No	No
ss490549868	RosBREED_snp_tart_cherry_a_Pp6_09172832	6	9187611	Yes	No
ss490556690	RosBREED_snp_sweet_cherry_Pp7_09176474	7	9564742	No	No
ss490546146	RosBREED_snp_sweet_cherry_Pp1_09182116	1	9631473	No	No
ss490547921	RosBREED_snp_tart_cherry_f_Pp3_09189914	3	10049656	No	No
ss490558018	RosBREED_snp_sweet_cherry_Pp8_09204806	8	8912541	No	No
ss490550491	RosBREED_snp_tart_cherry_a_Pp7_09206302	7	9594570	No	No
ss490551523	RosBREED_snp_sweet_cherry_Pp3_09226646	3	10086388	Yes	Yes
ss490555509	RosBREED_snp_sweet_cherry_Pp6_09276963	6	9291742	Yes	Yes
ss490558853	RosCOS0541-193_snp_sweet_cherry_Pp2_09280363	2	1339492	No	No
ss490558856	RosCOS0541-248_snp_sweet_cherry_Pp2_09280420	2	1339436	Yes	No
ss490558859	RosCOS0541-317_snp_sweet_cherry_Pp2_09280498	2	1339359	Yes	No
ss490558862	RosCOS0541-352_snp_sweet_cherry_Pp2_09280533	2	1339323	Yes	Yes
ss490547100	RosBREED_snp_tart_cherry_f_Pp2_09283032	2	1336907	No	No
ss490548670	RosBREED_snp_tart_cherry_a_Pp4_09290197	4	9301183	No	No
ss490549872	RosBREED_snp_tart_cherry_a_Pp6_09305077	6	9319856	No	No
ss490554089	RosBREED_snp_sweet_cherry_Pp5_09309519	5	9310410	No	No
ss490546150	RosBREED_snp_sweet_cherry_Pp1_09317556	1	9766913	No	No
ss490549144	RosBREED_snp_tart_cherry_f_Pp5_09322893	5	9323784	No	No
ss490546154	RosBREED_snp_sweet_cherry_Pp1_09325382	1	9774739	No	No
ss490555511	RosBREED_snp_sweet_cherry_Pp6_09325537	6	9340316	No	No
ss490548985	RosBREED_snp_sweet_cherry_Pp2_09326868	2	1293071	No	No
ss490551527	RosBREED_snp_sweet_cherry_Pp3_09329165	3	10188807	No	No
ss490547104	RosBREED_snp_tart_cherry_a_Pp2_09334493	2	1285446	No	No
ss490549876	RosBREED_snp_tart_cherry_f_Pp6_09343975	6	9358753	No	No
ss490552862	RosBREED_snp_sweet_cherry_Pp4_09351318	4	9362303	No	No
ss490555514	RosBREED_snp_sweet_cherry_Pp6_09352761	6	9367539	Yes	Yes
ss490554092	RosBREED_snp_sweet_cherry_Pp5_09357705	5	9358596	No	No
ss490556693	RosBREED_snp_sweet_cherry_Pp7_09367912	7	9756090	No	No
ss490551531	RosBREED_snp_sweet_cherry_Pp3_09379690	3	10239332	Yes	No
ss490559113	RosCOS1500-271_snp_sweet_cherry_Pp5_09393638	5	9394649	Yes	No
ss490559110	RosCOS1500-163_snp_sweet_cherry_Pp5_09393745	5	9394749	Yes	No
ss490555517	RosBREED_snp_sweet_cherry_Pp6_09397397	6	9412175	No	No
ss490549148	RosBREED_snp_tart_cherry_a_Pp5_09400531	5	9401422	No	No
ss490546158	RosBREED_snp_sweet_cherry_Pp1_09415438	1	9864795	No	No
ss490554095	RosBREED_snp_sweet_cherry_Pp5_09429913	5	9430804	Yes	Yes
ss490546162	RosBREED_snp_sweet_cherry_Pp1_09436250	1	9885607	No	No
ss490546166	RosBREED_snp_sweet_cherry_Pp1_09467655	1	9917012	No	No
ss490556696	RosBREED_snp_sweet_cherry_Pp7_09479799	7	9867865	No	No
ss490546006	RosBREED_snp_tart_cherry_a_Pp1_09491645	1	9941002	No	No
ss490546170	RosBREED_snp_sweet_cherry_Pp1_09498211	1	9947568	No	No
ss490548989	RosBREED_snp_sweet_cherry_Pp2_09498888	2	1121911	Yes	Yes
ss490554098	RosBREED_snp_sweet_cherry_Pp5_09512522	5	9513413	No	No
ss490547924	RosBREED_snp_tart_cherry_a_Pp3_09522044	3	10381686	No	No
ss490552865	RosBREED_snp_sweet_cherry_Pp4_09541481	4	9552466	Yes	Yes
ss490547108	RosBREED_snp_tart_cherry_f_Pp2_09544081	2	1076718	No	No
ss490558021	RosBREED_snp_sweet_cherry_Pp8_09564706	8	8552639	No	No
ss490559362	RosCOS3213-279_snp_sweet_cherry_Pp2_09583829	2	1036888	No	No
ss490554101	RosBREED_snp_sweet_cherry_Pp5_09592793	5	9591196	No	No
ss490548674	RosBREED_snp_tart_cherry_a_Pp4_09593834	4	9604819	No	No
ss490555520	RosBREED_snp_sweet_cherry_Pp6_09594560	6	9609340	No	No
ss490558024	RosBREED_snp_sweet_cherry_Pp8_09596126	8	8521219	Yes	No
ss490546174	RosBREED_snp_sweet_cherry_Pp1_09597368	1	10046726	Yes	Yes
ss490548678	RosBREED_snp_tart_cherry_f_Pp4_09597506	4	9608491	No	No
ss490546010	RosBREED_snp_tart_cherry_a_Pp1_09606098	1	10055456	No	No
ss490551095	RosBREED_snp_tart_cherry_a_Pp8_09616297	8	8501048	No	No
ss490546178	RosBREED_snp_sweet_cherry_Pp1_09623424	1	10072782	No	No
ss490549152	RosBREED_snp_tart_cherry_f_Pp5_09624329	5	9622732	No	No
ss490549879	RosBREED_snp_tart_cherry_a_Pp6_09625011	6	9639790	No	No
ss490556699	RosBREED_snp_sweet_cherry_Pp7_09635219	7	10022249	Yes	No
ss490551535	RosBREED_snp_sweet_cherry_Pp3_09640253	3	15377439	No	No
ss490550496	RosBREED_snp_tart_cherry_a_Pp7_09642445	7	10029475	Yes	No
ss490548994	RosBREED_snp_sweet_cherry_Pp2_09649536	2	971263	Yes	No
ss490546182	RosBREED_snp_sweet_cherry_Pp1_09655274	1	10104632	Yes	No
ss490552868	RosBREED_snp_sweet_cherry_Pp4_09660471	4	9671456	No	No
ss490558027	RosBREED_snp_sweet_cherry_Pp8_09668851	8	8448494	No	No
ss490554104	RosBREED_snp_sweet_cherry_Pp5_09677492	5	9675895	No	No
ss490546014	RosBREED_snp_tart_cherry_f_Pp1_09679741	1	10129099	No	No
ss490555523	RosBREED_snp_sweet_cherry_Pp6_09685584	6	9700363	No	No
ss490546018	RosBREED_snp_tart_cherry_a_Pp1_09689918	1	10139276	No	No
ss490549882	RosBREED_snp_tart_cherry_a_Pp6_09692912	6	9707691	Yes	No
ss490556702	RosBREED_snp_sweet_cherry_Pp7_09709862	7	10096892	No	No
ss490551540	RosBREED_snp_sweet_cherry_Pp3_09729116	3	15466301	No	No
ss490558030	RosBREED_snp_sweet_cherry_Pp8_09730060	8	8387285	No	No
ss490548682	RosBREED_snp_tart_cherry_f_Pp4_09732651	4	9743637	No	No
ss490554107	RosBREED_snp_sweet_cherry_Pp5_09752329	5	9750732	No	No
ss490549156	RosBREED_snp_tart_cherry_a_Pp5_09753904	5	9752307	No	No
ss490555526	RosBREED_snp_sweet_cherry_Pp6_09774151	6	9788930	No	No
ss490547928	RosBREED_snp_tart_cherry_a_Pp3_09782875	3	15520060	Yes	No
ss490551544	RosBREED_snp_sweet_cherry_Pp3_09789199	3	15526384	Yes	No
ss490549886	RosBREED_snp_tart_cherry_a_Pp6_09805379	6	9820158	No	No
ss490556705	RosBREED_snp_sweet_cherry_Pp7_09814330	7	10201354	No	No
ss490555529	RosBREED_snp_sweet_cherry_Pp6_09814652	6	9829431	No	No
ss490548998	RosBREED_snp_sweet_cherry_Pp2_09815163	2	805635	No	No
ss490547932	RosBREED_snp_tart_cherry_f_Pp3_09827325	3	15564510	No	No
ss490554110	RosBREED_snp_sweet_cherry_Pp5_09832093	5	9830496	No	No
ss490549890	RosBREED_snp_tart_cherry_f_Pp6_09846096	6	9860875	No	No
ss490551548	RosBREED_snp_sweet_cherry_Pp3_09846490	3	15583675	Yes	Yes
ss490552871	RosBREED_snp_sweet_cherry_Pp4_09870639	4	9881626	No	No
ss490554113	RosBREED_snp_sweet_cherry_Pp5_09914783	5	9913186	Yes	No
ss490549002	RosBREED_snp_sweet_cherry_Pp2_09918248	2	702550	No	No
ss490546186	RosBREED_snp_sweet_cherry_Pp1_09923337	1	10372695	No	No
ss490555531	RosBREED_snp_sweet_cherry_Pp6_09923468	6	9938247	Yes	Yes
ss490546190	RosBREED_snp_sweet_cherry_Pp1_09929172	1	10378530	No	No
ss490549160	RosBREED_snp_tart_cherry_f_Pp5_09929467	5	9927870	No	No
ss490556708	RosBREED_snp_sweet_cherry_Pp7_09929886	7	10316909	No	No
ss490548686	RosBREED_snp_tart_cherry_a_Pp4_09939804	4	9950791	No	No
ss490555534	RosBREED_snp_sweet_cherry_Pp6_09962115	6	9976893	No	No
ss490554116	RosBREED_snp_sweet_cherry_Pp5_09995468	5	9993872	No	No
ss490555537	RosBREED_snp_sweet_cherry_Pp6_09996242	6	10011020	No	No
ss490551552	RosBREED_snp_sweet_cherry_Pp3_10022424	3	15759609	Yes	Yes
ss490552874	RosBREED_snp_sweet_cherry_Pp4_10026811	4	10037798	No	No
ss490549006	RosBREED_snp_sweet_cherry_Pp2_10027155	2	593643	No	No
ss490547936	RosBREED_snp_tart_cherry_a_Pp3_10030106	3	15767291	No	No
ss490546194	RosBREED_snp_sweet_cherry_Pp1_10033789	1	10483147	No	No
ss490555540	RosBREED_snp_sweet_cherry_Pp6_10041406	6	10056184	No	No
ss490554119	RosBREED_snp_sweet_cherry_Pp5_10045912	5	10044203	No	No
ss490549894	RosBREED_snp_tart_cherry_a_Pp6_10045985	6	10060763	No	No
ss490546198	RosBREED_snp_sweet_cherry_Pp1_10046139	1	10495497	No	No
ss490556711	RosBREED_snp_sweet_cherry_Pp7_10046644	7	10433666	No	No
ss490550500	RosBREED_snp_tart_cherry_a_Pp7_10056644	7	10443666	No	No
ss490550504	RosBREED_snp_tart_cherry_f_Pp7_10056905	7	10443927	No	No
ss490546022	RosBREED_snp_tart_cherry_f_Pp1_10061954	1	10511312	No	No
ss490546202	RosBREED_snp_sweet_cherry_Pp1_10068854	1	10518212	No	No
ss490552877	RosBREED_snp_sweet_cherry_Pp4_10071883	4	10082870	No	No
ss490546206	RosBREED_snp_sweet_cherry_Pp1_10077418	1	10526776	No	No
ss490555543	RosBREED_snp_sweet_cherry_Pp6_10087243	6	10102021	No	No
ss490551556	RosBREED_snp_sweet_cherry_Pp3_10105783	3	15842968	No	No
ss490546210	RosBREED_snp_sweet_cherry_Pp1_10111083	1	10560441	No	No
ss490547112	RosBREED_snp_tart_cherry_a_Pp2_10126214	2	494583	Yes	Yes
ss490546214	RosBREED_snp_sweet_cherry_Pp1_10128117	1	10577475	No	No
ss490546218	RosBREED_snp_sweet_cherry_Pp1_10138561	1	10587919	No	No
ss490549898	RosBREED_snp_tart_cherry_f_Pp6_10141912	6	10156690	No	No
ss490546222	RosBREED_snp_sweet_cherry_Pp1_10143073	1	10592431	No	No
ss490552880	RosBREED_snp_sweet_cherry_Pp4_10145480	4	10156468	Yes	Yes
ss490556714	RosBREED_snp_sweet_cherry_Pp7_10149525	7	10536437	No	No
ss490555546	RosBREED_snp_sweet_cherry_Pp6_10150433	6	10165211	No	No
ss490551560	RosBREED_snp_sweet_cherry_Pp3_10162979	3	15900164	No	No
ss490555549	RosBREED_snp_sweet_cherry_Pp6_10163825	6	10178603	No	No
ss490546226	RosBREED_snp_sweet_cherry_Pp1_10175178	1	10624537	Yes	No
ss490546230	RosBREED_snp_sweet_cherry_Pp1_10176147	1	10625506	Yes	No
ss490546026	RosBREED_snp_tart_cherry_a_Pp1_10178231	1	10627590	Yes	No
ss490559401	RosCOS3576-387_snp_sweet_cherry_Pp4_10183945	4	10195053	No	No
ss490559398	RosCOS3576-320_snp_sweet_cherry_Pp4_10184012	4	10195120	No	No
ss490559396	RosCOS3576-296_snp_sweet_cherry_Pp4_10184036	4	10195144	No	No
ss490546234	RosBREED_snp_sweet_cherry_Pp1_10187485	1	10636844	No	No
ss490551099	RosBREED_snp_tart_cherry_f_Pp8_10187600	8	10932134	No	No
ss490554122	RosBREED_snp_sweet_cherry_Pp5_10187854	5	10186144	No	No
ss490558033	RosBREED_snp_sweet_cherry_Pp8_10189188	8	10933722	Yes	No
ss490546238	RosBREED_snp_sweet_cherry_Pp1_10194300	1	10643659	No	No
ss490546030	RosBREED_snp_tart_cherry_a_Pp1_10196636	1	10645995	No	No
ss490548690	RosBREED_snp_tart_cherry_f_Pp4_10200585	4	10211573	No	No
ss490546241	RosBREED_snp_sweet_cherry_Pp1_10205646	1	10655005	No	No
ss490549010	RosBREED_snp_sweet_cherry_Pp2_10206351	2	414446	No	No
ss490546245	RosBREED_snp_sweet_cherry_Pp1_10212317	1	10661676	No	No
ss490546249	RosBREED_snp_sweet_cherry_Pp1_10220094	1	10669453	No	No
ss490555551	RosBREED_snp_sweet_cherry_Pp6_10221364	6	10236141	No	No
ss490559107	RosCOS1499-100_snp_sweet_cherry_Pp4_10225433	4	10236421	Yes	No
ss490558036	RosBREED_snp_sweet_cherry_Pp8_10229141	8	10973641	Yes	No
ss490546253	RosBREED_snp_sweet_cherry_Pp1_10229579	1	10678937	No	No
ss490552883	RosBREED_snp_sweet_cherry_Pp4_10230259	4	10241247	Yes	No
ss490549163	RosBREED_snp_tart_cherry_f_Pp5_10234287	5	10232577	No	No
ss490546033	RosBREED_snp_tart_cherry_f_Pp1_10235212	1	10684570	No	No
ss490554125	RosBREED_snp_sweet_cherry_Pp5_10237059	5	10235349	Yes	No
ss490546257	RosBREED_snp_sweet_cherry_Pp1_10237387	1	10686745	No	No
ss490550507	RosBREED_snp_tart_cherry_f_Pp7_10253816	7	10640727	No	No
ss490556717	RosBREED_snp_sweet_cherry_Pp7_10260141	7	10647052	No	No
ss490551563	RosBREED_snp_sweet_cherry_Pp3_10264563	3	16001749	Yes	No
ss490546037	RosBREED_snp_tart_cherry_a_Pp1_10265101	1	10714459	No	No
ss490546261	RosBREED_snp_sweet_cherry_Pp1_10267971	1	10717329	No	No
ss490546265	RosBREED_snp_sweet_cherry_Pp1_10275599	1	10724957	No	No
ss490546269	RosBREED_snp_sweet_cherry_Pp1_10284090	1	10733448	Yes	No
ss490558039	RosBREED_snp_sweet_cherry_Pp8_10293897	8	11038398	No	No
ss490546273	RosBREED_snp_sweet_cherry_Pp1_10296567	1	10745925	No	No
ss490556720	RosBREED_snp_sweet_cherry_Pp7_10296609	7	10683521	No	No
ss490546277	RosBREED_snp_sweet_cherry_Pp1_10307671	1	10757029	No	No
ss490552886	RosBREED_snp_sweet_cherry_Pp4_10308899	4	10319887	No	No
ss490551565	RosBREED_snp_sweet_cherry_Pp3_10311416	3	16048602	No	No
ss490546281	RosBREED_snp_sweet_cherry_Pp1_10316151	1	10765509	Yes	No
ss490554128	RosBREED_snp_sweet_cherry_Pp5_10318515	5	10316805	No	No
ss490550511	RosBREED_snp_tart_cherry_a_Pp7_10329124	7	10716035	Yes	No
ss490546285	RosBREED_snp_sweet_cherry_Pp1_10330576	1	10779934	Yes	No
ss490549167	RosBREED_snp_tart_cherry_a_Pp5_10334295	5	10332585	No	No
ss490546289	RosBREED_snp_sweet_cherry_Pp1_10343771	1	10793129	No	No
ss490556723	RosBREED_snp_sweet_cherry_Pp7_10345205	7	10732118	No	No
ss490558042	RosBREED_snp_sweet_cherry_Pp8_10355272	8	11099773	No	No
ss490549014	RosBREED_snp_sweet_cherry_Pp2_10361223	2	259574	No	No
ss490546293	RosBREED_snp_sweet_cherry_Pp1_10365026	1	10814384	No	No
ss490556726	RosBREED_snp_sweet_cherry_Pp7_10366535	7	10753448	No	No
ss490555554	RosBREED_snp_sweet_cherry_Pp6_10369567	6	10384345	Yes	No
ss490547116	RosBREED_snp_tart_cherry_f_Pp2_10372800	2	247997	No	No
ss490546297	RosBREED_snp_sweet_cherry_Pp1_10373928	1	10823286	Yes	No
ss490548694	RosBREED_snp_tart_cherry_f_Pp4_10395467	4	10406455	No	No
ss490546041	RosBREED_snp_tart_cherry_f_Pp1_10396809	1	10846167	No	No
ss490551568	RosBREED_snp_sweet_cherry_Pp3_10399039	3	16136225	No	No
ss490558045	RosBREED_snp_sweet_cherry_Pp8_10401185	8	11145686	Yes	Yes
ss490546045	RosBREED_snp_tart_cherry_a_Pp1_10402510	1	10851868	No	No
ss490552889	RosBREED_snp_sweet_cherry_Pp4_10402945	4	10413933	No	No
ss490559054	RosCOS1363-161_snp_sweet_cherry_Pp4_10403896	4	10414884	Yes	No
ss490556729	RosBREED_snp_sweet_cherry_Pp7_10415718	7	10802631	No	No
ss490546301	RosBREED_snp_sweet_cherry_Pp1_10419462	1	10868820	Yes	Yes
ss490555557	RosBREED_snp_sweet_cherry_Pp6_10421455	6	10436233	No	No
ss490546305	RosBREED_snp_sweet_cherry_Pp1_10427271	1	10876629	No	No
ss490547940	RosBREED_snp_tart_cherry_a_Pp3_10431348	3	16168534	No	No
ss490550515	RosBREED_snp_tart_cherry_a_Pp7_10439763	7	10826676	No	No
ss490546309	RosBREED_snp_sweet_cherry_Pp1_10442186	1	10891544	No	No
ss490556732	RosBREED_snp_sweet_cherry_Pp7_10454077	7	10840990	No	No
ss490546313	RosBREED_snp_sweet_cherry_Pp1_10454088	1	10903446	No	No
ss490559025	RosCOS1313-127_snp_sweet_cherry_Pp3_10459565	3	16196867	Yes	No
ss490546317	RosBREED_snp_sweet_cherry_Pp1_10461071	1	10910429	No	No
ss490552892	RosBREED_snp_sweet_cherry_Pp4_10461833	4	10472822	No	No
ss490555560	RosBREED_snp_sweet_cherry_Pp6_10464541	6	10479319	No	No
ss490549901	RosBREED_snp_tart_cherry_a_Pp6_10465107	6	10479885	No	No
ss490551571	RosBREED_snp_sweet_cherry_Pp3_10468632	3	16205818	No	No
ss490556735	RosBREED_snp_sweet_cherry_Pp7_10473956	7	10860869	No	No
ss490550519	RosBREED_snp_tart_cherry_a_Pp7_10474559	7	10861472	Yes	No
ss490551103	RosBREED_snp_tart_cherry_a_Pp8_10481736	8	11226236	No	No
ss490558048	RosBREED_snp_sweet_cherry_Pp8_10482115	8	11226615	Yes	No
ss490554131	RosBREED_snp_sweet_cherry_Pp5_10484863	5	10483154	No	No
ss490546049	RosBREED_snp_tart_cherry_a_Pp1_10492067	1	10940054	No	No
ss490546321	RosBREED_snp_sweet_cherry_Pp1_10493258	1	10941245	No	No
ss490546053	RosBREED_snp_tart_cherry_f_Pp1_10494409	1	10942396	No	No
ss490554134	RosBREED_snp_sweet_cherry_Pp5_10500237	5	10498528	Yes	Yes
ss490546325	RosBREED_snp_sweet_cherry_Pp1_10506571	1	10954558	No	No
ss490548698	RosBREED_snp_tart_cherry_a_Pp4_10510124	4	10521113	No	No
ss490549018	RosBREED_snp_sweet_cherry_Pp2_10513499	2	107298	No	No
ss490551574	RosBREED_snp_sweet_cherry_Pp3_10519963	3	16257148	No	No
ss490556738	RosBREED_snp_sweet_cherry_Pp7_10522633	7	10909546	No	No
ss490546329	RosBREED_snp_sweet_cherry_Pp1_10529154	1	10977141	No	No
ss490546057	RosBREED_snp_tart_cherry_a_Pp1_10531094	1	10979081	No	No
ss490546333	RosBREED_snp_sweet_cherry_Pp1_10546969	1	10994956	Yes	No
ss490549171	RosBREED_snp_tart_cherry_f_Pp5_10558398	5	10556687	No	No
ss490546337	RosBREED_snp_sweet_cherry_Pp1_10559404	1	11007391	Yes	No
ss490554138	RosBREED_snp_sweet_cherry_Pp5_10565818	5	10564107	No	No
ss490546341	RosBREED_snp_sweet_cherry_Pp1_10567330	1	11015317	Yes	No
ss490546061	RosBREED_snp_tart_cherry_a_Pp1_10568530	1	11016517	Yes	No
ss490552894	RosBREED_snp_sweet_cherry_Pp4_10570155	4	10581144	No	No
ss490551577	RosBREED_snp_sweet_cherry_Pp3_10573974	3	16311159	Yes	No
ss490556741	RosBREED_snp_sweet_cherry_Pp7_10581984	7	10968897	No	No
ss490546346	RosBREED_snp_sweet_cherry_Pp1_10585398	1	11033385	No	No
ss490547944	RosBREED_snp_tart_cherry_a_Pp3_10590166	3	16327351	No	No
ss490546349	RosBREED_snp_sweet_cherry_Pp1_10603637	1	11051624	Yes	No
ss490546353	RosBREED_snp_sweet_cherry_Pp1_10611364	1	11059351	No	No
[truncated: 3,700 more rows]

## Sheet: Additional file 1 Table S3
# K	Reps	Mean LnP(K)	Stdev LnP(K)	Ln'(K)	|Ln''(K)|	Delta K
##########
1	20	-62455.8	0.3216	NA	NA	NA
2	20	-60167.6	2.0722	2288.26	901.525	435.047
3	20	-58780.8	4.3424	1386.74	487.625	112.293
4	20	-57881.7	67.4161	899.115	1.94	0.028776
5	20	-56980.6	116.249	901.055	112.05	0.963876
6	20	-56191.6	87.1202	789.005	271.41	3.11535
7	20	-55674	362.027	517.595	15.66	0.043256
8	20	-55140.8	365.918	533.255	34.46	0.094174
9	20	-54573.1	97.3175	567.715	480.505	4.9375
10	20	-54485.9	435.105	87.21	3.515	0.008079
11	20	-54402.2	651.12	83.695	597.135	0.917089
12	20	-54915.6	2868.23	-513.44	770.63	0.268678
13	20	-54658.4	1542.07	257.19	230.41	0.149416
14	20	-54631.6	1059.53	26.78	107.195	0.101172
15	20	-54497.7	1349.57	133.975	446.16	0.330595
16	20	-54809.8	2564.08	-312.185	NA	NA

## Sheet: Additional file 1 Table S4
List of accessions including membership values to subgroups using STRUCTURE and DAPC analysis
Number in the study	Cultivar Name	Cultivar Number	Country of origin	Country Code	Breeding level	Belonging to French national collection	Pedigree		Structure whole data set analysis			DAPC	Structure subgroups analysis		Synonymous accessions using DARwin 6.0.010*	Included in the Core Collection 2015
													Bred cultivars	Landraces
							Parent 1	Parent 2	K=2	K=9	K=9		K=2	K=2
					Status				Cluster (membership coefficient>0.8)	Cluster (membership coefficient>0.8)	Cluster (0.5< membership coefficient<0.8)		Cluster (membership coefficient>0.8)	Cluster (membership coefficient>0.8)
1	Sandor	P0720	HUN	8	Modern breeding		Burlat	Stella	Landrace	9	9	3	-	Landrace 1	-	No
2	Serra Primerença	P0747	ESP	5	Landrace				Landrace	6	6	8	-	Landrace 1	10	No
3	Don Bruno	P0749	ESP	5	Landrace				Admixed	Admixed	Admixed	7	-	-	-	Yes
4	Tarregal	P0750	ESP	5	Landrace				Landrace	Admixed	1	7	-	Admixed	-	Yes
5	Jorobina	P0751	ESP	5	Landrace				Landrace	Admixed	1	7	-	Admixed	-	Yes
6	Punxeta	P0752	ESP	5	Landrace				Landrace	Admixed	1	7	-	Admixed	-	Yes
7	Serra Tardana	P0754	ESP	5	Landrace				Landrace	6	6	8	-	Admixed	-	No
8	Early black	V0077	UK	14	Landrace				Landrace	6	6	8	-	Landrace 1	10	No
9	Cypres	V0088	FRA	6	Landrace	FNC			Landrace	Admixed	Admixed	8	-	Admixed	-	Yes
10	Bruelles	V0089	FRA	6	Landrace	FNC			Landrace	Admixed	1	8	-	Admixed	-	Yes
11	Bigarreau Noir	V0102	FRA	6	Landrace	FNC			Bred cultivar	Admixed	2	1	Admixed	-	-	No
12	Bigarreau Pelissier	V0114	ITA	10	Early selection				Admixed	9	9	3	-	-	-	No
13	Noir de Chlumac	V0162	FRA	6	Landrace	FNC			Bred cultivar	Admixed	2	6	Admixed	-	-	Yes
14	Guigne Douce du Champ de l'air	V0166	FRA	6	Landrace	FNC			Admixed	Admixed	2	6	-	-	-	Yes
15	Guigne noire de Boccard	V0167	FRA	6	Landrace	FNC			Admixed	Admixed	6	8	-	-	-	Yes
16	Kassins Frühe	V0175	DEU	4	Early selection				Admixed	Admixed	Admixed	1	-	-	-	Yes
17	Noire de Pitfam	V0182	FRA	6	Landrace	FNC			Landrace	6	6	8	-	Landrace 1	9	No
18	Bigarreau Grand	V0226	FRA	6	Landrace	FNC			Landrace	Admixed	9	3	-	Landrace 1	-	Yes
19	Hative de Bâle	V0232	CHE	3	Landrace	Reference for FNC			Admixed	8	8	9	-	-	-	No
20	Ohio Beauty	V0254	USA	15	Modern breeding				Bred cultivar	Admixed	Admixed	1	Admixed	-	-	Yes
21	V0255	V0255	FRA	6	Landrace	FNC			Admixed	Admixed	2	6	-	-	-	Yes
22	Bigarreau Maria Gaucher	V0262	FRA	6	Landrace	FNC			Admixed	Admixed	6	8	-	-	-	Yes
23	Vernon	V0284	CAN	2	Modern breeding		Windsor op		Bred cultivar	Admixed	5	4	Admixed	-	-	Yes
24	Etienne Thuilleaux	V0305	FRA	6	Landrace	FNC			Admixed	Admixed	8	9	-	-	-	Yes
25	Bigarreau Hatif Burlat	V0370	FRA	6	Early selection	Reference for FNC			Landrace	9	9	3	-	Landrace 1	11	Yes
26	Précoce d'Isigny	V0372	FRA	6	Landrace	FNC			Admixed	Admixed	Admixed	8	-	-	-	Yes
27	V0566	V0566	ARG	16	Landrace				Bred cultivar	Admixed	7	1	Admixed	-	-	No
28	Duroni di Vignola II	V0720	ITA	10	Modern breeding				Admixed	4	4	5	-	-	14	No
29	Early Rivers	V0785	UK	14	Modern breeding		Early Purple seedling		Admixed	8	8	9	-	-	16	Yes
30	Camus	V0795	FRA	6	Landrace	FNC			Admixed	Admixed	Admixed	3	-	-	15	No
31	Bigarreau de Mai	V0892	FRA	6	Landrace	FNC			Admixed	Admixed	Admixed	8	-	-	-	Yes
32	Bigarreau Courte Queue	V0896	FRA	6	Landrace	FNC			Landrace	6	6	8	-	Admixed	-	Yes
33	Cristobalina	V0897	ESP	5	Landrace				Admixed	Admixed	Admixed	7	-	-	-	Yes
34	Bigarreau Guillaume	V0935	FRA	6	Early selection	FNC			Admixed	Admixed	Admixed	3	-	-	-	Yes
35	Velvet	V0984	CAN	2	Modern breeding				Bred cultivar	Admixed	5	4	Admixed	-	-	Yes
36	Précoce Bernard	V0990	FRA	6	Early selection	FNC			Landrace	Admixed	6	3	-	Landrace 1	-	Yes
37	Napoleon	V1007	DEU	4	Early selection	Reference for FNC			Bred cultivar	2	2	6	Bred cultivar 1	-	-	Yes
38	Tardif de Schneider	V1021	FRA	6	Landrace				Bred cultivar	3	3	2	Bred cultivar 2	-	2	No
39	Mora di Cazzano	V1316	ITA	10	Landrace				Admixed	Admixed	4	5	-	-	-	Yes
40	Durone Nero Seconda di Vignola	V1317	ITA	10	Landrace				Admixed	4	4	5	-	-	13	No
41	Durona prima di Vignola	V1320	ITA	10	Landrace				Admixed	Admixed	4	5	-	-	-	Yes
42	Ferbolus (Verdel®)	V1360	FRA	6	Modern breeding	FNC	Reverchon	Hedelfingen	Admixed	Admixed	2	3	-	-	-	Yes
43	Grosse Schwarzknorpel	V1406	DEU	4	Modern breeding				Admixed	Admixed	Admixed	6	-	-	-	Yes
44	Bigarreau Marmotte	V1429	FRA	6	Early selection	FNC			Bred cultivar	2	2	6	Bred cultivar 1	-	3	No
45	Bigarreau Moreau	V1439	FRA	6	Early selection	FNC			Landrace	Admixed	9	3	-	Landrace 1	-	No
46	Merton Crane	V1518	UK	14	Modern breeding				Admixed	Admixed	Admixed	6	-	-	-	Yes
47	Noire de Meched	V1607	IRN	9	Landrace	Reference for FNC			Bred cultivar	3	3	2	Bred cultivar 2	-	1	Yes
48	Grosse Rouge de la Faculte	V1609	IRN	9	Landrace				Bred cultivar	Admixed	Admixed	1	Admixed	-	-	Yes
49	Tardive Gauthier	V1646	FRA	6	Landrace	FNC			Admixed	4	4	5	-	-	13	No
50	Beaulieu	V1657	FRA	6	Early selection	FNC			Landrace	9	9	3	-	Landrace 1	11	No
51	Merveille de Saint-Genis-Laval	V1678	FRA	6	Early selection	FNC			Landrace	Admixed	1	5	-	Admixed	-	Yes
52	Bing	V1713	USA	15	Modern breeding		Black Republican op		Bred cultivar	2	2	6	Bred cultivar 1	-	-	Yes
53	Larian	V1741	USA	15	Modern breeding		Lambert	(Bing x Bush Tartarian)	Bred cultivar	2	2	6	Bred cultivar 1	-	-	Yes
54	Bigarreau Noir d'Ecully	V1775	FRA	6	Early selection	FNC			Landrace	1	1	8	-	Landrace 2	7	No
55	Negre de Bistrita	V1781	ROM	13	Landrace				Admixed	8	8	9	-	-	16	No
56	Sandar	V1814	ITA	10	Early selection				Admixed	9	9	3	-	-	-	Yes
57	Guigne d'Annonay	V1865	FRA	6	Landrace	FNC			Admixed	Admixed	Admixed	7	-	-	-	No
58	Bigarreau d'Or (Stark Gold)	V1872	FRA	6	Early selection	FNC			Admixed	7	7	1	-	-	-	No
59	Géant d'Hedelfingen	V1877	DEU	4	Early selection				Admixed	Admixed	Admixed	7	-	-	-	Yes
60	Chalonnaise n°2	V1891	FRA	6	Landrace	FNC			Admixed	Admixed	2	6	-	-	-	Yes
61	Van	V1903	CAN	2	Modern breeding		Impératrice Eugénie op		Bred cultivar	5	5	4	Bred cultivar 1	-	-	Yes
62	Scwecja A.	V1906	POL	12	Modern breeding				Admixed	Admixed	8	9	-	-	-	Yes
63	Stark Hardy Giant	V1927	USA	15	Modern breeding				Bred cultivar	5	5	4	Bred cultivar 1	-	-	Yes
64	Rainier	V1931	USA	15	Modern breeding	Reference for FNC	Bing	Van	Bred cultivar	Admixed	2	4	Bred cultivar 1	-	-	Yes
65	Angela	V1933	USA	15	Modern breeding		Napa Long Stem Bing op		Bred cultivar	Admixed	Admixed	4	Bred cultivar 1	-	-	Yes
66	Turca	V2007	ITA	10	Landrace				Admixed	4	4	5	-	-	14	Yes
67	Summit	V2017	CAN	2	Modern breeding		Van	Sam	Bred cultivar	Admixed	5	4	Bred cultivar 1	-	-	Yes
68	Tombret	V2030	FRA	6	Early selection	FNC			Admixed	4	4	5	-	-	13	No
69	Bigarreau Camus de Venasque	V2033	FRA	6	Landrace	FNC			Admixed	Admixed	Admixed	3	-	-	15	Yes
70	Vesseaux	V2044	FRA	6	Landrace	FNC			Bred cultivar	2	2	6	Bred cultivar 1	-	-	Yes
71	Bianca di Verona	V2048	ITA	10	Modern breeding		Durone Nero	Moretta di Cazzano	Admixed	Admixed	4	5	-	-	-	Yes
72	Vittoria	V2049	ITA	10	Modern breeding		Moretta di Cazzano	Durona di Padova	Admixed	Admixed	4	5	-	-	-	Yes
73	Vista	V2066	CAN	2	Modern breeding		Hedelfingen	Victor	Bred cultivar	Admixed	2	4	Bred cultivar 1	-	-	Yes
74	Bada	V2076	USA	15	Modern breeding				Bred cultivar	Admixed	Admixed	6	Bred cultivar 1	-	-	Yes
75	Lambert	V2078	USA	15	Modern breeding		Napoléon (?)	Black Heart	Bred cultivar	2	2	6	Bred cultivar 1	-	-	Yes
76	Stella	V2080	USA	15	Modern breeding		Lambert	John Innes 2420	Bred cultivar	2	2	6	Bred cultivar 1	-	-	Yes
77	Vega	V2081	CAN	2	Modern breeding		Bing	Victor	Bred cultivar	Admixed	5	4	Bred cultivar 1	-	-	Yes
78	T.S.7	V2095	ITA	10	Modern breeding				Admixed	4	4	5	-	-	13	No
79	Uriase de Bistrita	V2121	ROM	13	Modern breeding		Gemersdorfer	Hedelfingen	Bred cultivar	Admixed	3	2	Admixed	-	-	Yes
80	Garnet®	V2155	USA	15	Modern breeding				Bred cultivar	Admixed	5	4	Bred cultivar 1	-	-	Yes
81	Maru Ruby	V2156	USA	15	Modern breeding		Hardy Giant	Bush Tartarian	Bred cultivar	Admixed	5	4	Bred cultivar 1	-	-	Yes
82	Lapins	V2180	CAN	2	Modern breeding		Van	Stella	Bred cultivar	Admixed	5	4	Bred cultivar 1	-	-	Yes
83	Newstar	V2181	CAN	2	Modern breeding		Van	Bing	Bred cultivar	Admixed	2	4	Bred cultivar 1	-	-	Yes
84	5 N-34-15	V2214	CAN	2	Modern breeding				Bred cultivar	Admixed	5	4	Bred cultivar 1	-	-	Yes
85	Sumini (New Moon®)	V2215	CAN	2	Modern breeding		op New Star		Bred cultivar	5	5	4	Bred cultivar 1	-	-	Yes
86	Noire Vatilleu	V2229	FRA	6	Landrace				Landrace	Admixed	Admixed	8	-	Admixed	-	Yes
87	Probla (Simcoe ®)	V2284	CAN	2	Modern breeding		Stella	Hollander	Bred cultivar	Admixed	5	4	Bred cultivar 1	-	-	Yes
88	Fernola	V2300	FRA	6	Modern breeding	FNC	Bigarreau Tardif de Vignola	Reverchon	Admixed	Admixed	4	5	-	-	-	Yes
89	Fernier	V2315	FRA	6	Modern breeding	FNC	Bigarreau Tardif de Vignola	Rainier (Bing xVan)	Admixed	Admixed	4	5	-	-	-	Yes
90	V2392	V2392	FRA	6	Landrace				Bred cultivar	Admixed	2	6	Bred cultivar 1	-	-	Yes
91	Giorgia	V2396	ITA	10	Modern breeding		ISF123c	Caccianese	Admixed	Admixed	Admixed	5	-	-	-	No
92	Karsay n°4	V2439	FRA	6	Modern breeding				Bred cultivar	3	3	2	Bred cultivar 2	-	2	No
93	Gardel (Coralise ®)	V2447	FRA	6	Modern breeding				Admixed	Admixed	5	4	-	-	-	Yes
94	Sumtare ( Sweetheart®)	V2465	CAN	2	Modern breeding		Van	NewStar	Bred cultivar	Admixed	5	4	Bred cultivar 1	-	-	Yes
95	Kristin	V2468	USA	15	Modern breeding		Emperor Francis	Gil Peck (Napolean x Giant)	Bred cultivar	Admixed	2	6	Admixed	-	-	Yes
96	Duroni 3	V2472	ITA	10	Landrace				Admixed	Admixed	9	3	-	-	-	Yes
97	1984-04-01	V2482	USA	15	Modern breeding				Admixed	Admixed	5	4	-	-	-	Yes
98	Lodi	V2485	USA	15	Modern breeding				Bred cultivar	5	5	4	Bred cultivar 1	-	-	Yes
99	Sweet Ann	V2502	USA	15	Modern breeding		Napa Long Stem Bing op		Bred cultivar	Admixed	2	6	Bred cultivar 1	-	-	Yes
100	Stark lambert	V2504	USA	15	Modern breeding				Bred cultivar	3	3	2	Bred cultivar 2	-	1	No
101	Kordia	V2509	CZE	1	Modern breeding	Reference for FNC			Bred cultivar	Admixed	3	2	Admixed	-	-	Yes
102	Viscount	V2546	CAN	2	Modern breeding		Vineland V35024	Vineland V35029	Bred cultivar	Admixed	Admixed	4	Bred cultivar 1	-	-	Yes
103	Giorgia	V2548	ITA	10	Modern breeding		ISF123	Caccianese	Admixed	Admixed	Admixed	5	-	-	-	Yes
104	Francesca	V2550	ITA	10	Modern breeding		Vittoria	Durone della Marca	Admixed	Admixed	4	5	-	-	-	Yes
105	Cerisier à port pleureur	V2591	FRA	6	Landrace				Landrace	1	1	8	-	Landrace 2	7	No
106	O.T.E.A	V2597	GRC	7	Modern breeding				Admixed	Admixed	Admixed	3	-	-	-	Yes
107	Fougerouse	V2622	FRA	6	Early selection				Admixed	Admixed	9	3	-	-	12	No
108	Tardive Chainaut	V2624	FRA	6	Landrace				Bred cultivar	2	2	6	Bred cultivar 1	-	-	No
109	Badacsonyi	V2672	HUN	8	Landrace				Bred cultivar	3	3	2	Bred cultivar 2	-	1	No
110	Fercer (Arcina®)	V2680	FRA	6	Modern breeding		Stark Hardy Giant op		Admixed	Admixed	5	4	-	-	-	Yes
111	Gege®	V2683	FRA	6	Early selection	FNC			Bred cultivar	3	3	2	Bred cultivar 2	-	1	No
112	Renaldi	V2685	FRA	6	Early selection				Landrace	1	1	8	-	Landrace 2	7	No
113	Sumnue (Cristalina®)	V2688	CAN	2	Modern breeding		Star	Van	Bred cultivar	Admixed	Admixed	4	Admixed	-	-	Yes
114	Sumste (Samba®)	V2699	CAN	2	Modern breeding		2E-84-10	Stella	Bred cultivar	Admixed	5	4	Bred cultivar 1	-	-	No
115	Cerna	V2772	ROM	13	Modern breeding				Admixed	Admixed	4	5	-	-	-	Yes
116	Rubin	V2775	ROM	13	Modern breeding		Hedelfingen	Gemersdorfer	Bred cultivar	Admixed	3	2	Admixed	-	-	Yes
117	S J-9-8 bl	V2777	CAN	2	Modern breeding				Bred cultivar	Admixed	2	4	Bred cultivar 1	-	-	Yes
118	13 N-7-39	V2779	CAN	2	Modern breeding				Bred cultivar	2	2	6	Bred cultivar 1	-	-	Yes
119	Masdel Lory Strong	V2799	FRA	6	Modern breeding		Gobet	VSP4	Admixed	Admixed	5	4	-	-	-	Yes
120	Fougerouse blanc	V2842	FRA	6	Early selection				Admixed	Admixed	9	3	-	-	12	Yes
121	Imperiale blancale	V2865	ITA	10	Modern breeding				Admixed	Admixed	Admixed	5	-	-	-	Yes
122	Regina	V2868	DEU	4	Modern breeding		Schneiders Späte Knorpelkirsche	Rube	Admixed	Admixed	3	2	-	-	-	Yes
123	Ferrovia	V2879	ITA	10	Landrace				Bred cultivar	3	3	2	Bred cultivar 2	-	1	No
124	Graffioni	V2903	ITA	10	Modern breeding				Admixed	Admixed	4	5	-	-	-	Yes
125	Glacier	V2917	USA	15	Modern breeding		Stella	Burlat	Admixed	Admixed	9	3	-	-	-	Yes
126	7616-4	V2918	USA	15	Modern breeding				Bred cultivar	2	2	6	Bred cultivar 1	-	-	Yes
127	Linda	V2930	HUN	8	Modern breeding		Hedelfingen Orias	Germesdorfer Orias	Bred cultivar	Admixed	3	2	Admixed	-	-	Yes
128	Skeena	V2941	CAN	2	Modern breeding		(Bing x Stella)	(Van x Stella)	Bred cultivar	2	2	6	Bred cultivar 1	-	-	Yes
129	Sandra rose	V2943	CAN	2	Modern breeding		2C-61-18	Sunburst	Bred cultivar	Admixed	2	4	Bred cultivar 1	-	-	Yes
130	Schmidt	V2965	DEU	4	Modern breeding				Bred cultivar	Admixed	7	1	Admixed	-	-	Yes
131	Margit	V2977	HUN	8	Modern breeding				Bred cultivar	Admixed	3	2	Admixed	-	-	Yes
132	Kavics	V2978	HUN	8	Modern breeding		Gemersdorfer Orias	Budakalaszi Helyi Fekete	Bred cultivar	Admixed	3	2	Admixed	-	-	Yes
133	Katalin	V2980	HUN	8	Modern breeding		Gemesdorfer	Podjebrad	Bred cultivar	Admixed	3	2	Admixed	-	-	Yes
134	Valerii Chkalov	V2981	HUN	8	Modern breeding				Admixed	Admixed	6	8	-	-	-	Yes
135	Hartland	V3040	USA	15	Early selection		Windsor seedling		Admixed	Admixed	5	4	-	-	-	Yes
136	Royalton	V3042	USA	15	Modern breeding		(Giant x Emperor Francis) op		Bred cultivar	Admixed	5	4	Bred cultivar 1	-	-	Yes
137	Sato Nishiki	V3075	JAP	11	Landrace				Admixed	Admixed	2	6	-	-	-	Yes
138	Yuko Nishiki	V3076	JAP	11	Landrace				Bred cultivar	Admixed	2	6	Bred cultivar 1	-	-	Yes
139	Nanyo	V3082	JAP	11	Landrace				Bred cultivar	Admixed	2	6	Bred cultivar 1	-	-	Yes
140	Ferprime (Primulat®)	V3094	FRA	6	Modern breeding		Fercer seedling		Admixed	Admixed	Admixed	4	-	-	-	Yes
141	Ferlizac	V3112	FRA	6	Modern breeding		Fercer seedling		Admixed	Admixed	Admixed	5	-	-	-	Yes
142	Ferdiva	V3115	FRA	6	Modern breeding		Fercer seedling		Bred cultivar	Admixed	Admixed	4	Bred cultivar 1	-	-	Yes
143	Rippert Botond	V3142	HUN	8	Modern breeding				Admixed	Admixed	2	6	-	-	-	Yes
144	Lazar	V3182	FRA	6	Early selection				Landrace	9	9	3	-	Landrace 1	11	No
145	Belle de Fabrega	V3200	FRA	6	Modern breeding				Admixed	Admixed	Admixed	4	-	-	-	Yes
146	Ferdouce	V3239	FRA	6	Modern breeding		Rainier	Fercer	Bred cultivar	Admixed	5	4	Bred cultivar 1	-	-	Yes
147	Agoudel (Délice de Malicorne®)	V3295	FRA	6	Modern breeding				Admixed	Admixed	5	4	-	-	-	Yes
148	Fertard	V3382	FRA	6	Modern breeding		Sunburst (=VanxStella)seedling		Bred cultivar	Admixed	5	4	Bred cultivar 1	-	-	Yes
149	Folfer®	V3387	FRA	6	Modern breeding		Fercer seedling		Admixed	Admixed	9	3	-	-	-	Yes
150	Adriana	V3441	ITA	10	Modern breeding		op Mora di Cazzano	ISF123 (some authors mentioned it as the other parent)	Admixed	Admixed	Admixed	5	-	-	-	Yes
151	Bonaparte	V3544	FRA	6	Early selection				Admixed	Admixed	Admixed	3	-	-	-	No
152	Kunzego	V3570	POL	12	Landrace				Admixed	Admixed	Admixed	1	-	-	-	Yes
153	Ferpin	V3656	FRA	6	Modern breeding		Sue	Lapins	Admixed	Admixed	Admixed	4	-	-	-	Yes
154	Feria	V3657	FRA	6	Modern breeding		Fercer seedling		Bred cultivar	Admixed	5	4	Bred cultivar 1	-	-	Yes
155	Pico Color	V3665	ESP	5	Landrace				Landrace	Admixed	1	7	-	Admixed	-	Yes
156	Ambrunes	V3668	ESP	5	Landrace				Landrace	Admixed	1	7	-	Admixed	-	Yes
157	V3694	V3694	FRA	6	Landrace				Landrace	6	6	8	-	Landrace 1	9	No
158	Belge	V3768	FRA	6	Landrace	FNC			Bred cultivar	3	3	2	Bred cultivar 2	-	1	No
159	V3855	V3855	FRA	6	Landrace				Landrace	6	6	8	-	Admixed	-	Yes
160	Saint Georges	V3856	FRA	6	Landrace	FNC			Admixed	Admixed	1	7	-		-	Yes
161	Bigarreau Jaboulay	V3857	FRA	6	Early selection	FNC			Landrace	6	6	8	-	Landrace 1	9	Yes
162	V3858	V3858	FRA	6	Landrace				Landrace	Admixed	1	7	-	Admixed	-	Yes
163	Guigne jaune de Doenissen	V3862	DEU	4	Early selection				Admixed	7	7	1	-	-	-	No
164	Bigarreau Noir d'Ecully	V3863	FRA	6	Early selection	FNC			Landrace	1	1	8	-	Landrace 2	-	Yes
165	Guigne Ramon Oliva	V4062	ESP	5	Early selection	Reference for FNC			Landrace	6	6	8	-	Landrace 1	9	No
166	V4063	V4063	FRA	6	Landrace				Landrace	Admixed	1	8	-	Admixed	-	Yes
167	Cerise Petite Precoce	V4064	FRA	6	Landrace	FNC			Admixed	8	8	9	-	-	17	No
168	Cerise Verdee	V4066	FRA	6	Landrace	FNC			Admixed	8	8	9	-	-	17	No
169	Guigne precoce du pays du blanc	V4068	FRA	6	Landrace	FNC			Admixed	8	8	9	-	-	17	No
170	Guigne Precoce du Marché	V4069	FRA	6	Early selection				Admixed	Admixed	7	1	-	-	6	No
171	Blanchere	V4076	FRA	6	Landrace	FNC			Landrace	Admixed	1	8	-	Admixed	-	Yes
172	Sainte Marie	V4080	FRA	6	Landrace	FNC			Admixed	8	8	9	-		-	No
173	Blancale precoce	V4081	FRA	6	Landrace	FNC			Landrace	Admixed	1	8	-	Admixed	-	Yes
174	Olivette	V4087	FRA	6	Landrace	FNC			Admixed	Admixed	Admixed	9	-	-	-	Yes
175	Bigarreau de Juin	V4089	FRA	6	Landrace	FNC			Admixed	Admixed	Admixed	7	-	-	-	Yes
176	V4092	V4092	FRA	6	Landrace				Landrace	Admixed	1	7	-	Admixed	-	Yes
177	Targonnais	V4094	FRA	6	Landrace	FNC			Landrace	Admixed	1	8	-	Admixed	-	Yes
178	Bigarreau de Fontainebleau	V4095	FRA	6	Landrace	FNC			Bred cultivar	7	7	1	Admixed		5	No
179	Le cardan	V4096	FRA	6	Landrace	FNC			Landrace	Admixed	1	8	-	Admixed	-	Yes
180	Belliquette	V4097	FRA	6	Landrace	FNC			Landrace	Admixed	1	8	-	Admixed	-	Yes
181	Abouriou	V4098	FRA	6	Landrace	FNC			Admixed	8	8	9	-		-	Yes
182	Bigarreau Coeur de Pigeon tardif	V4100	FRA	6	Landrace	FNC			Landrace	Admixed	1	8	-	Admixed	-	Yes
183	Bigarreau Marbre	V4101	FRA	6	Landrace	FNC			Landrace	1	1	8	-	Landrace 2	8	No
184	Xapata	V4102	FRA	6	Landrace	FNC			Landrace	Admixed	1	7	-	Admixed	-	Yes
185	Blancale tardive	V4104	FRA	6	Landrace	FNC			Admixed	Admixed	Admixed	7	-		-	Yes
186	Caillou	V4105	FRA	6	Landrace	FNC			Landrace	Admixed	1	8	-	Admixed	-	Yes
187	Bigarreau Coeur	V4107	FRA	6	Landrace	FNC			Admixed	Admixed	7	1	-	-	-	Yes
188	Bigarreau Coeur de Noyon	V4114	FRA	6	Landrace	FNC			Bred cultivar	2	2	6	Bred cultivar 1	-	4	No
189	Grosse blanche de Verchocq	V4115	FRA	6	Landrace	FNC			Admixed	7	7	1	-	-	-	Yes
190	Gascogne tardive de Seninghem	V4119	FRA	6	Landrace	FNC			Landrace	Admixed	Admixed	7	-	Admixed	-	Yes
191	Bigarreau Hatif productif	V4122	FRA	6	Landrace	FNC			Bred cultivar	7	7	1	Admixed	-	5	Yes
192	Cacouanne blanche	V4123	FRA	6	Landrace	FNC			Admixed	7	7	1	-	-	-	Yes
193	Franc Tellier	V4127	FRA	6	Landrace	FNC			Admixed	Admixed	Admixed	7	-	-	-	Yes
194	Gascogne double	V4133	FRA	6	Landrace	FNC			Landrace	Admixed	Admixed	8	-	Admixed	-	Yes
195	V4135	V4135	FRA	6	Landrace				Admixed	Admixed	Admixed	7	-		-	Yes
196	Michaude	V4136	FRA	6	Landrace	FNC			Landrace	9	9	3	-	Landrace 1	11	No
197	Versaillaise	V4137	FRA	6	Landrace	FNC			Admixed	Admixed	4	5	-	-	-	Yes
198	Ogier	V4140	FRA	6	Landrace	FNC			Landrace	9	9	3	-	Landrace 1	11	No
199	Bigarreau Precoce de Sorede	V4141	FRA	6	Landrace	FNC			Landrace	Admixed	9	3	-	Landrace 1	-	Yes
200	Gaujac	V4142	FRA	6	Landrace	FNC			Bred cultivar	2	2	6	Bred cultivar 1	-	3	Yes
201	Cerise des moissons	V4143	FRA	6	Landrace	FNC			Landrace	6	6	8	-	Admixed	-	No
202	Bigarreau Semi-Hatif	V4146	FRA	6	Landrace	FNC			Landrace	9	9	3	-	Landrace 1	11	No
203	Alpine de Provence	V4151	FRA	6	Landrace	FNC			Landrace	1	1	8	-	Landrace 2	8	No
204	Blanche de Gaujac	V4153	FRA	6	Landrace	FNC			Bred cultivar	2	2	6	Bred cultivar 1	-	4	No
205	Bigarreau Saint Bruno	V4154	FRA	6	Landrace	FNC			Admixed	Admixed	Admixed	1	-	-	-	Yes
206	Jerusalem	V4249	FRA	6	Landrace	FNC			Landrace	Admixed	1	8	-	Admixed	-	Yes
207	Durette	V4252	FRA	6	Landrace	FNC			Admixed	Admixed	1	7	-	-	-	Yes
208	Première	V4254	FRA	6	Landrace	FNC			Admixed	Admixed	7	1	-	-	6	Yes
209	Vic	V4285	CAN	2	Modern breeding		Bing	Schmidt	Bred cultivar	Admixed	Admixed	6	Bred cultivar 1	-	-	Yes
210	Belle du Berry	V4560	FRA	6	Landrace	FNC			Admixed	Admixed	8	9	-	-	-	Yes
* Synonym individuals show the same number
Abbreviations
FNC	French national collection of sweet cherry
op	Open pollination

## Sheet: Additional file 1 Table S5
Pairwise Fst among ancestral populations identified by STRUCTURE
	Landraces	Bred cultivar
Bred cultivar	0.0578883
Admixed	0.0226014	0.0222099

## Sheet: Additional file 1 Table S6
Pairwise Fst among clusters identified by DAPC analysis
	1	2	3	4	5	6	7	8
2	0.0879867
3	0.0789378	0.104607
4	0.0539632	0.0727906	0.0637765
5	0.0740586	0.103555	0.0574203	0.061775
6	0.0606072	0.0791777	0.0753075	0.0430593	0.0668118
7	0.0602751	0.093515	0.0634871	0.0651024	0.0632939	0.0666859
8	0.0667427	0.0992133	0.063248	0.0723088	0.0688002	0.073851	0.0458854
9	0.0985446	0.141586	0.110136	0.0788794	0.102601	0.0870823	0.0791665	0.0692482
